# Supplementary material for: Frequency doubling in the cyanobacterial circadian clock
Source: Mol Syst Biol. 2016 Dec 22;12(12):896. doi: 10.15252/msb.20167087 (PMC5199125; doi:10.15252/msb.20167087)
Supplement: Supplementary file 3 — Movie EV1 [file MSB-12-896-s003.zip]

Archive with 3 entries (2 files):
- MovieEV1/
- MovieEV1/MovieEV1.avi
- MovieEV1/MovieEV1Legend.txt.rtf
