# Supplementary material for: Frequency doubling in the cyanobacterial circadian clock
Source: Mol Syst Biol. 2016 Dec 22;12(12):896. doi: 10.15252/msb.20167087 (PMC5199125; doi:10.15252/msb.20167087)
Supplement: Supplementary file 4 — Movie EV2 [file MSB-12-896-s004.zip]

Archive with 3 entries (2 files):
- MovieEV2/
- MovieEV2/MovieEV2.avi
- MovieEV2/MovieEV2Legend.rtf
