# Supplementary material for: Frequency doubling in the cyanobacterial circadian clock
Source: Mol Syst Biol. 2016 Dec 22;12(12):896. doi: 10.15252/msb.20167087 (PMC5199125; doi:10.15252/msb.20167087)
Supplement: Supplementary file 5 — Code EV1 [file MSB-12-896-s005.zip › sigcpsba_model.xml]

<?xml version="1.0" encoding="UTF-8"?>
<sbml xmlns="http://www.sbml.org/sbml/level3/version1/core" level="3" version="1">
  <model substanceUnits="mole" timeUnits="second" extentUnits="mole">
    <listOfUnitDefinitions>
      <unitDefinition id="per_hour">
        <listOfUnits>
          <unit kind="second" exponent="1" scale="0" multiplier="3600"/>
        </listOfUnits>
      </unitDefinition>
    </listOfUnitDefinitions>
    <listOfCompartments>
      <compartment id="compartment" spatialDimensions="3" size="1" units="litre" constant="true"/>
    </listOfCompartments>
    <listOfSpecies>
      <species id="SigC" hasOnlySubstanceUnits="true" boundaryCondition="false" name="SigC" compartment="compartment" initialConcentration="0" constant="false"/>
      <species id="SigC_a" hasOnlySubstanceUnits="true" boundaryCondition="false"  name="SigC_a" compartment="compartment" initialConcentration="0" constant="false"/>
      <species id="PsbA1" hasOnlySubstanceUnits="true" boundaryCondition="false"  name="PsbA1" compartment="compartment" initialConcentration="0" constant="false"/>
      <species id="PsbA1mut" hasOnlySubstanceUnits="true" boundaryCondition="false"  name="PsbA1mut" compartment="compartment" initialConcentration="0" constant="false"/>
    </listOfSpecies>
    <listOfParameters>
      <parameter id="Tc" name="Tc" value="24" constant="true"/>
      <parameter id="m" name="m" value="1" constant="true"/>
      <parameter id="bas" name="bas" value="0" constant="true"/>
      <parameter id="A" name="A" value="1" constant="true"/>
      <parameter id="Vs" name="Vs" value="3.7" constant="true"/>
      <parameter id="h_theta_s" name="h_theta_s" value="5" constant="true"/>
      <parameter id="hss" name="hss" value="2" constant="true"/>
      <parameter id="K_theta_s" name="K_theta_s" value="0.9" constant="true"/>
      <parameter id="Kss" name="Kss" value="1.4" constant="true"/>
      <parameter id="Vp" name="Vp" value="0.2" constant="true"/>
      <parameter id="h_theta_p" name="h_theta_p" value="2" constant="true"/>
      <parameter id="hsp" name="hsp" value="5" constant="true"/>
      <parameter id="K_theta_p" name="K_theta_p" value="0.1" constant="true"/>
      <parameter id="Ksp" name="Ksp" value="2.5" constant="true"/>
      <parameter id="delcp" name="delcp" value="1" constant="true"/>
      <parameter id="delcc" name="delcc" value="1" constant="true"/>
      <parameter id="Td" name="Td" value="19.5" constant="true"/>
      <parameter id="Ty" name="Ty" value="5.6" constant="true"/>
      <parameter id="Ts" name="Ts" value="6" constant="true"/>
      <parameter id="kf" name="kf" value="10" constant="true"/>
      <parameter id="kb" name="kb" value="0.1" constant="true"/>
      <parameter id="t" name="t" value="0" constant="false"/>
      <parameter id="theta" name="theta" value="0" constant="false"/>
    </listOfParameters>
    <listOfRules>
      <assignmentRule variable="t">
        <math xmlns="http://www.w3.org/1998/Math/MathML">
          <csymbol encoding="text" definitionURL="http://www.sbml.org/sbml/symbols/time"> time </csymbol>
        </math>
      </assignmentRule>
      <assignmentRule variable="theta">
        <math xmlns="http://www.w3.org/1998/Math/MathML">
          <apply>
            <plus/>
            <ci> bas </ci>
            <apply>
              <times/>
              <apply>
                <minus/>
                <ci> A </ci>
                <ci> bas </ci>
              </apply>
              <apply>
                <power/>
                <apply>
                  <times/>
                  <apply>
                    <divide/>
                    <cn type="integer"> 1 </cn>
                    <cn type="integer"> 2 </cn>
                  </apply>
                  <apply>
                    <plus/>
                    <cn type="integer"> 1 </cn>
                    <apply>
                      <cos/>
                      <apply>
                        <divide/>
                        <apply>
                          <times/>
                          <cn type="integer"> 2 </cn>
                          <pi/>
                          <ci> t </ci>
                        </apply>
                        <ci> Tc </ci>
                      </apply>
                    </apply>
                  </apply>
                </apply>
                <ci> m </ci>
              </apply>
            </apply>
          </apply>
        </math>
      </assignmentRule>
      <rateRule variable="SigC">
        <math xmlns="http://www.w3.org/1998/Math/MathML">
          <apply>
            <plus/>
            <apply>
              <minus/>
              <apply>
                <minus/>
                <apply>
                  <divide/>
                  <apply>
                    <times/>
                    <ci> Vs </ci>
                    <apply>
                      <power/>
                      <apply>
                        <divide/>
                        <ci> theta </ci>
                        <ci> K_theta_s </ci>
                      </apply>
                      <ci> h_theta_s </ci>
                    </apply>
                  </apply>
                  <apply>
                    <plus/>
                    <cn type="integer"> 1 </cn>
                    <apply>
                      <power/>
                      <apply>
                        <divide/>
                        <ci> theta </ci>
                        <ci> K_theta_s </ci>
                      </apply>
                      <ci> h_theta_s </ci>
                    </apply>
                    <apply>
                      <times/>
                      <ci> delcc </ci>
                      <apply>
                        <power/>
                        <apply>
                          <divide/>
                          <ci> SigC_a </ci>
                          <ci> Kss </ci>
                        </apply>
                        <ci> hss </ci>
                      </apply>
                    </apply>
                    <apply>
                      <times/>
                      <ci> delcc </ci>
                      <apply>
                        <power/>
                        <apply>
                          <divide/>
                          <ci> theta </ci>
                          <ci> K_theta_s </ci>
                        </apply>
                        <ci> h_theta_s </ci>
                      </apply>
                      <apply>
                        <power/>
                        <apply>
                          <divide/>
                          <ci> SigC_a </ci>
                          <ci> Kss </ci>
                        </apply>
                        <ci> hss </ci>
                      </apply>
                    </apply>
                  </apply>
                </apply>
                <apply>
                  <times/>
                  <apply>
                    <ln/>
                    <cn type="integer"> 2 </cn>
                  </apply>
                  <apply>
                    <plus/>
                    <apply>
                      <divide/>
                      <cn type="integer"> 1 </cn>
                      <ci> Td </ci>
                    </apply>
                    <apply>
                      <divide/>
                      <cn type="integer"> 1 </cn>
                      <ci> Ts </ci>
                    </apply>
                  </apply>
                  <ci> SigC </ci>
                </apply>
              </apply>
              <apply>
                <times/>
                <ci> kf </ci>
                <ci> SigC </ci>
              </apply>
            </apply>
            <apply>
              <times/>
              <ci> kb </ci>
              <ci> SigC_a </ci>
            </apply>
          </apply>
        </math>
      </rateRule>
      <rateRule variable="SigC_a">
        <math xmlns="http://www.w3.org/1998/Math/MathML">
          <apply>
            <minus/>
            <apply>
              <minus/>
              <apply>
                <times/>
                <ci> kf </ci>
                <ci> SigC </ci>
              </apply>
              <apply>
                <times/>
                <ci> kb </ci>
                <ci> SigC_a </ci>
              </apply>
            </apply>
            <apply>
              <times/>
              <apply>
                <ln/>
                <cn type="integer"> 2 </cn>
              </apply>
              <apply>
                <plus/>
                <apply>
                  <divide/>
                  <cn type="integer"> 1 </cn>
                  <ci> Td </ci>
                </apply>
                <apply>
                  <divide/>
                  <cn type="integer"> 1 </cn>
                  <ci> Ts </ci>
                </apply>
              </apply>
              <ci> SigC_a </ci>
            </apply>
          </apply>
        </math>
      </rateRule>
      <rateRule variable="PsbA1">
        <math xmlns="http://www.w3.org/1998/Math/MathML">
          <apply>
            <minus/>
            <apply>
              <divide/>
              <apply>
                <times/>
                <ci> Vp </ci>
                <apply>
                  <power/>
                  <apply>
                    <divide/>
                    <ci> theta </ci>
                    <ci> K_theta_p </ci>
                  </apply>
                  <ci> h_theta_p </ci>
                </apply>
              </apply>
              <apply>
                <plus/>
                <cn type="integer"> 1 </cn>
                <apply>
                  <power/>
                  <apply>
                    <divide/>
                    <ci> theta </ci>
                    <ci> K_theta_p </ci>
                  </apply>
                  <ci> h_theta_p </ci>
                </apply>
                <apply>
                  <times/>
                  <ci> delcp </ci>
                  <apply>
                    <power/>
                    <apply>
                      <divide/>
                      <ci> SigC_a </ci>
                      <ci> Ksp </ci>
                    </apply>
                    <ci> hsp </ci>
                  </apply>
                </apply>
                <apply>
                  <times/>
                  <ci> delcp </ci>
                  <apply>
                    <power/>
                    <apply>
                      <divide/>
                      <ci> theta </ci>
                      <ci> K_theta_p </ci>
                    </apply>
                    <ci> h_theta_p </ci>
                  </apply>
                  <apply>
                    <power/>
                    <apply>
                      <divide/>
                      <ci> SigC_a </ci>
                      <ci> Ksp </ci>
                    </apply>
                    <ci> hsp </ci>
                  </apply>
                </apply>
              </apply>
            </apply>
            <apply>
              <times/>
              <apply>
                <ln/>
                <cn type="integer"> 2 </cn>
              </apply>
              <apply>
                <plus/>
                <apply>
                  <divide/>
                  <cn type="integer"> 1 </cn>
                  <ci> Td </ci>
                </apply>
                <apply>
                  <divide/>
                  <cn type="integer"> 1 </cn>
                  <ci> Ty </ci>
                </apply>
              </apply>
              <ci> PsbA1 </ci>
            </apply>
          </apply>
        </math>
      </rateRule>
      <rateRule variable="PsbA1mut">
        <math xmlns="http://www.w3.org/1998/Math/MathML">
          <apply>
            <minus/>
            <apply>
              <divide/>
              <apply>
                <times/>
                <ci> Vp </ci>
                <apply>
                  <power/>
                  <apply>
                    <divide/>
                    <ci> theta </ci>
                    <ci> K_theta_p </ci>
                  </apply>
                  <ci> h_theta_p </ci>
                </apply>
              </apply>
              <apply>
                <plus/>
                <cn type="integer"> 1 </cn>
                <apply>
                  <power/>
                  <apply>
                    <divide/>
                    <ci> theta </ci>
                    <ci> K_theta_p </ci>
                  </apply>
                  <ci> h_theta_p </ci>
                </apply>
                <apply>
                  <times/>
                  <cn type="integer"> 0 </cn>
                  <apply>
                    <power/>
                    <apply>
                      <divide/>
                      <ci> SigC_a </ci>
                      <ci> Ksp </ci>
                    </apply>
                    <ci> hsp </ci>
                  </apply>
                </apply>
                <apply>
                  <times/>
                  <cn type="integer"> 0 </cn>
                  <apply>
                    <power/>
                    <apply>
                      <divide/>
                      <ci> theta </ci>
                      <ci> K_theta_p </ci>
                    </apply>
                    <ci> h_theta_p </ci>
                  </apply>
                  <apply>
                    <power/>
                    <apply>
                      <divide/>
                      <ci> SigC_a </ci>
                      <ci> Ksp </ci>
                    </apply>
                    <ci> hsp </ci>
                  </apply>
                </apply>
              </apply>
            </apply>
            <apply>
              <times/>
              <apply>
                <ln/>
                <cn type="integer"> 2 </cn>
              </apply>
              <apply>
                <plus/>
                <apply>
                  <divide/>
                  <cn type="integer"> 1 </cn>
                  <ci> Td </ci>
                </apply>
                <apply>
                  <divide/>
                  <cn type="integer"> 1 </cn>
                  <ci> Ty </ci>
                </apply>
              </apply>
              <ci> PsbA1mut </ci>
            </apply>
          </apply>
        </math>
      </rateRule>
    </listOfRules>
  </model>
</sbml>
