# Supplementary material for: Frequency doubling in the cyanobacterial circadian clock
Source: Mol Syst Biol. 2016 Dec 22;12(12):896. doi: 10.15252/msb.20167087 (PMC5199125; doi:10.15252/msb.20167087)
Supplement: Supplementary file 6 — Source Data for Expanded View [file MSB-12-896-s009.zip]

Archive with 8 entries (6 files):
- MSB-16-7087_SourceDataForExpandedView/MSB-16-7087_SourceDataForFigureEV2/
- MSB-16-7087_SourceDataForExpandedView/MSB-16-7087_SourceDataForFigureEV2/MSB-16-7087_SourceDataForFigureEV2A-sigc_null.txt
- MSB-16-7087_SourceDataForExpandedView/MSB-16-7087_SourceDataForFigureEV2/MSB-16-7087_SourceDataForFigureEV2A-wt.txt
- MSB-16-7087_SourceDataForExpandedView/MSB-16-7087_SourceDataForFigureEV2/MSB-16-7087_SourceDataForFigureEV2Bd-sigc_null.txt
- MSB-16-7087_SourceDataForExpandedView/MSB-16-7087_SourceDataForFigureEV2/MSB-16-7087_SourceDataForFigureEV2B-wt.txt
- MSB-16-7087_SourceDataForExpandedView/MSB-16-7087_SourceDataForFigureEV4/
- MSB-16-7087_SourceDataForExpandedView/MSB-16-7087_SourceDataForFigureEV4/MSB-16-7087_SourceDataForFigureEV4A.txt
- MSB-16-7087_SourceDataForExpandedView/MSB-16-7087_SourceDataForFigureEV4/MSB-16-7087_SourceDataForFigureEV4C.txt
