# Supplementary material for: Frequency doubling in the cyanobacterial circadian clock
Source: Mol Syst Biol. 2016 Dec 22;12(12):896. doi: 10.15252/msb.20167087 (PMC5199125; doi:10.15252/msb.20167087)
Supplement: Supplementary file 6 — Source Data for Expanded View [file MSB-12-896-s009.zip › MSB-16-7087_SourceDataForExpandedView/MSB-16-7087_SourceDataForFigureEV2/MSB-16-7087_SourceDataForFigureEV2A-sigc_null.txt]

Amplitude_(a.u.)
494.6620
689.5975
1064.9378
598.7710
984.8790
1168.3009
1379.5055
1128.5212
1324.8985
1042.7681
1253.7927
780.2099
1293.6729
1284.1382
1261.4745
1267.3178
1116.5630
1373.2729
1292.8747
1284.7158
1332.6474
912.1472
1199.5256
993.0038
1270.4991
1220.9666
795.1605
1073.8684
1201.4769
886.6662
1131.5495
876.9884
969.3611
794.1838
923.3403
1154.3923
1159.1888
1124.6548
1009.2150
1215.9358
982.2697
1136.2625
1349.7706
1275.3314
1090.5097
1362.8233
1111.5112
1100.7145
1163.7585
1202.2392
503.5070
830.1709
1128.1128
834.2000
1131.2173
938.6841
1137.3747
1345.7823
1025.6551
1191.1317
1169.4815
1120.3633
1165.5002
1147.4500
1417.0318
1196.4898
436.9724
1002.6136
1249.7146
932.5338
1005.6016
390.5526
1186.6047
922.6558
1027.4086
1437.7638
1187.7316
1012.2717
1103.0848
1238.2706
994.5804
1147.3280
1041.6976
1195.9198
994.7529
1524.0232
969.7375
1044.7338
1188.6082
1474.7977
1009.2802
1018.0450
1122.5923
619.8292
1064.4679
914.3592
494.1186
990.9509
935.0610
1116.2848
1198.3976
874.2214
1015.3330
882.8124
1085.3901
913.0368
1290.6482
974.7318
1157.2761
1178.1604
863.9352
977.3476
987.5452
1077.4178
1067.3701
1186.7685
1072.2879
1085.4582
1159.5233
860.6889
1294.1598
1149.6544
1231.8758
1110.2572
925.3144
906.0395
1028.4207
1153.8704
777.5185
946.6953
1108.0549
1039.6914
1178.9718
1393.4099
916.3022
1100.8642
1124.2168
998.2961
1115.5709
1140.2305
1109.5788
931.6847
1217.7096
1267.3749
1198.1971
1126.4373
971.4652
857.1052
907.1172
754.0958
1439.2692
1022.9130
887.8712
830.9865
879.1822
1131.2884
916.6634
1018.3156
988.0737
1444.3943
1102.0366
947.6519
1094.1595
1286.0520
1196.4106
1071.2422
1283.3313
969.0010
810.0168
1254.7188
1111.3964
1029.4121
1096.2575
917.2560
1264.2545
1177.5087
1248.3419
1247.9524
1459.8718
1183.3151
989.6938
1053.2572
953.3859
1226.1966
1068.9651
1019.2201
1228.2055
884.8524
1101.3732
1096.1720
1275.8311
1145.2936
943.8026
1225.9504
1083.4658
1138.9945
743.9249
1322.8213
1060.6378
1404.3062
1202.1577
1098.6587
919.2150
964.6108
894.6973
1189.3859
1032.2213
1118.8825
823.2707
1126.8624
1283.7600
1320.8127
1045.9318
1132.7321
1149.9326
1024.7071
982.6034
1104.1483
1146.1849
1138.0825
1124.1383
1125.0714
1302.7938
1151.0901
929.1390
1197.8860
1525.7238
1421.5636
928.1449
982.3885
999.9164
929.4419
1060.4250
1158.7246
1576.6551
1398.4697
1306.7005
1116.7034
1292.1996
820.5194
1308.1880
1067.8711
1277.3983
1139.9331
1325.1546
1126.7507
1224.8236
1009.8169
1151.4606
1294.2044
1230.4564
1034.9097
1086.5411
1158.7421
1159.4397
1352.5176
1200.8566
1466.5262
1371.8527
1429.4773
1236.8575
1337.9764
1327.7301
986.6032
1188.7739
1275.0071
1502.5594
1322.6395
1183.2647
934.2578
1225.0053
977.0905
1303.8250
1181.9673
1300.2494
1374.9741
1305.5673
1461.8163
1441.3823
1103.8843
1494.6981
1337.8300
1216.4058
1174.8304
1332.6607
1262.5630
1165.1096
1279.8091
1268.7850
996.1480
1373.4003
1257.1408
1510.3126
1517.1904
1275.5269
1120.8943
1259.8659
1570.5039
1481.5232
1145.9784
1313.7334
1104.2079
1334.2453
1193.8577
1190.0200
1378.6533
1130.2134
1348.8529
1234.9806
1330.5102
1239.0219
1324.8569
1590.6331
1788.3371
1288.1047
857.6122
803.1310
873.5014
1520.8751
1111.1216
1083.8302
1216.0011
899.2509
1035.0404
1077.6406
877.1349
1166.0333
793.8432
982.7857
1050.9250
1195.1586
1046.4932
980.6252
1121.4135
1093.1046
1143.9495
1074.3078
1167.4258
1137.9868
1062.8524
1239.2953
1186.7447
1250.1582
1522.3139
1074.4307
1010.6976
989.1007
1079.7670
1273.2997
1217.4053
1134.6035
1216.8073
1198.1954
1212.5656
1372.8483
1302.7002
1096.1700
1213.7183
1214.0551
1067.4152
1145.9719
1228.6083
1385.9478
1145.8375
1365.9713
1024.8019
938.6221
981.9499
1073.3466
1437.3421
1048.5571
1065.3142
1071.8681
1080.8720
1100.6104
1118.9720
1360.6986
1159.1278
1079.7116
1312.1807
1234.3510
1143.3295
974.7409
977.6191
1086.3462
1026.3751
1252.3226
1260.5281
1195.2152
1412.1071
1179.4218
1008.6956
1192.2664
1082.4391
1013.9863
1066.5146
1267.6504
1108.8495
1186.6554
1197.5273
936.1831
1219.3166
1131.5791
1317.0044
1055.3994
1299.8552
1274.1206
1189.9570
1252.6519
1108.1307
1204.9248
1250.7639
1203.9804
1268.6954
1340.8370
1212.6096
925.9307
1095.8845
1113.7913
1070.4147
1098.7142
929.3186
1086.7556
1026.6059
977.7203
1271.8665
1310.5598
1448.5401
1240.4542
1117.4817
1177.7899
1169.4842
1267.3045
1184.7878
1050.2259
1025.6244
1091.7538
1217.0470
1268.9496
1118.4321
1420.6272
1104.5388
1222.3386
1008.7372
967.1920
1033.0757
1157.2270
1169.8358
1061.1869
1143.3784
1162.4162
1160.6317
1268.9043
1232.8291
847.7673
1056.9814
976.1253
1409.4208
978.4835
1176.8179
1240.3272
1369.8960
1384.2599
1237.2535
1132.5206
1234.6585
1097.0864
1241.0640
1295.6631
1122.0132
1222.5654
1421.5544
1212.6468
1360.1753
1302.2070
1396.6905
1232.1717
981.3938
1531.3318
1054.7731
955.1253
1071.9303
1122.2470
1122.8574
1111.7068
1211.4417
1180.4977
1071.6350
1221.9977
1046.6555
1147.0719
1106.3517
1310.7046
1483.8497
572.8133
1291.5404
1282.0504
1373.4763
1385.3185
1151.1064
1082.6569
1101.5319
1206.1270
1279.3514
1120.0821
1525.0039
1134.4447
927.3457
1051.0958
1038.4480
1129.5298
1049.9053
1066.9370
1065.8058
1141.1568
1080.1666
1106.2834
1384.9056
1185.2843
1134.2923
1264.6115
1215.7596
987.5250
1059.4707
1037.1945
1252.1590
1310.0775
1295.9626
1184.3207
1274.0711
1187.3299
1433.7966
1818.2622
1194.9865
933.1736
1185.4724
1467.5828
1351.3754
956.6306
1015.4440
1208.9439
1102.1631
1143.4956
990.9932
1144.7680
1240.4531
1525.8552
1117.0250
1322.7470
1050.8660
1323.7574
1246.7285
1082.0548
1402.5290
1179.2656
1227.9268
1623.1269
1246.2929
1324.3665
1127.3812
1188.3451
886.8136
1038.2022
1198.9155
1393.5374
1378.4029
1149.8434
1228.8734
1251.6811
1247.7866
1504.7780
1361.8157
1191.3505
1346.1118
955.8476
1241.3226
1163.8771
1139.6945
1391.0924
1196.2613
1014.8089
1130.2243
1205.2174
1069.6531
1244.5555
1065.0565
1154.2264
1262.1257
1410.6731
1227.9176
1049.2685
1125.9217
1613.4657
1515.7153
1500.3105
1426.9751
1185.1064
1139.6477
952.3939
977.0417
1104.4264
651.1208
1131.8088
1123.8257
1247.8792
1075.1821
1152.8304
1144.4459
1035.6151
1221.0926
1194.2177
1124.5530
1216.3094
1068.8464
1209.5414
950.3477
1185.1389
1202.6343
1511.0227
927.7165
1246.9641
1261.7059
1493.7834
1028.9532
1215.5943
1169.1269
1464.0549
1327.8862
1145.8459
1389.2722
1372.0201
1276.3853
1064.2594
1190.8854
1109.1318
1246.3359
1411.7384
1095.4828
1431.8964
1267.7633
1134.8287
1272.9643
1293.7617
1177.6304
1326.8725
1223.8488
1057.1967
1392.7179
1203.5631
1418.6692
1351.2252
1616.0041
1237.4634
1215.7000
1457.4941
1269.6910
1151.5578
1181.9826
988.4209
1181.2891
1360.3323
1338.3039
1168.4985
1532.8968
1192.9514
1251.6960
1019.7285
1324.8934
1357.9954
1485.7633
1448.4266
1461.4676
1167.8882
1449.2198
1476.1076
1285.2378
1315.5420
1293.4664
1601.1372
1345.1113
1477.2955
1240.3912
1477.3129
1232.7336
1437.8955
1160.9176
1449.8596
1420.9328
1380.7916
1198.1917
1554.6108
1406.1633
1227.1958
1140.9917
1418.9088
1283.5033
1502.8355
1163.5933
1336.7539
1247.0382
1035.2225
1443.5833
1536.2155
1257.4045
1258.5125
1543.2609
1336.6557
1249.2098
1215.4861
1683.3515
1463.7224
1298.8705
1503.5103
965.4074
1074.9414
953.6466
1035.8693
1035.1268
1009.8636
1404.0094
1270.3370
1211.1465
1187.0586
1214.9360
1475.0882
1601.7071
1196.2556
1227.0601
1253.4672
1249.9974
1149.8055
1520.1551
1230.1102
1295.2255
828.5691
1409.2874
1520.0249
1197.2451
1174.7759
1350.0818
1261.1941
1235.0446
1420.1923
1345.0956
1527.0595
1162.8674
1136.4188
1224.5889
1208.7716
1399.0128
1215.6610
1285.4121
1132.4847
1632.2612
1303.5462
1265.7009
1432.6534
1307.2182
1365.8926
1353.9776
1565.4055
1179.2674
1437.1014
1222.6379
1523.5638
1570.1995
1176.8428
1551.6927
1289.5653
1310.4301
1318.6374
1400.5859
1542.7189
1466.8477
1433.4190
1285.2605
1387.9374
1379.8004
991.9377
