# Supplementary material for: Frequency doubling in the cyanobacterial circadian clock
Source: Mol Syst Biol. 2016 Dec 22;12(12):896. doi: 10.15252/msb.20167087 (PMC5199125; doi:10.15252/msb.20167087)
Supplement: Supplementary file 6 — Source Data for Expanded View [file MSB-12-896-s009.zip › MSB-16-7087_SourceDataForExpandedView/MSB-16-7087_SourceDataForFigureEV2/MSB-16-7087_SourceDataForFigureEV2A-wt.txt]

Amplitude_(a.u.)
225.8990
326.1780
467.3328
354.9562
295.5116
336.6427
345.9500
458.4747
324.0680
337.2767
407.3076
400.9812
300.3722
347.0457
346.6834
271.4862
366.1515
308.9263
454.6650
371.4987
228.6860
267.5448
377.0319
376.9786
257.6423
307.4037
331.4250
320.3697
389.2130
203.0692
356.1939
201.6523
261.5009
295.2240
306.8623
278.5491
289.9338
345.9637
234.9892
251.1295
341.7794
294.4373
309.8840
307.3684
372.8915
235.6745
333.1560
293.4958
258.5646
380.9939
373.5494
240.9879
275.9984
276.8692
304.2510
279.0274
303.6436
107.6384
346.0453
339.6648
339.7812
335.6730
112.9385
381.9246
345.3640
302.3326
312.2132
270.2792
197.1934
310.8801
470.9700
298.1476
332.2605
378.8028
344.9574
168.4163
414.9317
375.8504
272.3641
326.6750
190.8929
397.2758
242.3611
293.7962
388.4404
310.2386
332.3329
339.2155
358.8703
345.6562
349.0615
381.5094
309.2736
334.2154
291.1529
245.2975
316.7431
333.0387
349.5673
398.0987
501.6958
303.4088
338.3254
346.4652
199.3231
328.6089
310.5667
293.0072
337.8861
432.8949
385.8207
404.5161
321.6288
423.9743
400.7835
321.3404
304.3863
422.4186
354.6323
356.9721
357.1111
308.7299
330.4533
407.9032
336.9040
350.4583
403.6221
351.7611
438.7456
303.0286
258.4641
251.5527
267.3839
354.5542
481.6825
329.0588
275.8504
399.6237
311.1016
310.8043
378.6464
446.7694
380.0387
362.2129
421.3464
339.1959
238.0455
322.9386
252.6234
328.5038
267.6083
352.5009
284.6109
369.9715
372.1851
295.5610
367.1739
283.2872
292.5050
325.6005
298.1413
403.3951
357.9947
327.1521
376.6288
247.1319
251.5696
275.1101
444.6650
352.1436
342.4420
267.1294
291.7546
331.3174
334.4433
430.6889
306.9631
370.1459
295.5728
319.9845
406.7058
395.4571
353.5486
337.4578
328.5609
347.7452
354.5955
404.8970
369.7765
309.7188
399.7791
393.9635
382.4770
341.0813
340.0040
419.5659
261.1269
337.9379
395.8029
299.1040
329.2907
215.8587
270.9059
357.8533
248.7980
244.1253
215.2190
294.9673
394.2401
375.8978
320.6972
368.6550
367.9923
328.3254
394.7051
336.6221
440.7138
487.9552
431.0372
315.4178
343.5116
398.8993
308.6537
246.2899
79.2837
228.6071
221.4602
480.6216
297.4148
272.3798
363.0701
295.9145
332.5954
230.0549
280.4353
450.4007
490.0567
349.5210
273.9878
79.1900
320.3837
309.8033
38.8426
337.9602
304.1832
162.9187
255.2080
199.6235
192.0078
187.6998
157.7573
184.1283
203.6329
70.7935
327.8275
342.5308
392.5273
357.7609
332.5462
255.1127
326.7724
334.8286
449.7757
424.6710
239.1981
277.5062
247.8384
251.9853
385.8462
312.1146
363.5346
270.2338
332.7103
323.0460
377.0764
300.6390
309.6522
323.3846
288.4300
286.3121
312.1014
386.2818
312.6455
441.3879
413.4155
362.4280
359.0740
336.0927
285.4871
274.4093
362.0863
351.5133
363.1610
292.5822
271.3365
262.3105
401.5070
341.5026
219.0111
377.0158
226.3796
276.0184
373.1946
358.0079
275.9157
314.2014
394.3671
311.6320
235.7096
345.5729
362.5809
357.8304
371.9458
340.8035
366.7291
298.3617
375.9785
213.3865
342.0587
305.3121
276.3302
381.5175
315.2781
354.6844
335.3466
338.1054
354.0690
381.5844
306.1545
259.1872
355.6972
409.3616
286.9726
375.4580
380.7414
344.1755
283.2210
258.9368
334.6580
316.3360
323.7482
317.9569
277.9628
316.5448
250.9486
363.1847
334.5843
304.9716
269.1621
343.4825
370.9658
335.6217
323.3867
280.8400
314.7849
392.6966
306.6744
277.4359
358.3494
299.1785
309.0228
301.1419
376.9631
361.9044
289.5715
327.3746
384.3728
224.7385
318.5152
241.9970
221.6002
359.6123
248.5722
242.0708
312.7123
332.0619
284.9271
334.9751
312.4087
347.4447
388.0011
414.5095
274.9755
339.9408
358.3043
379.6566
250.0696
299.6849
346.5743
264.2165
407.9700
276.9485
297.4493
255.8402
308.7884
276.0352
288.0841
361.5739
374.2106
321.3233
300.9958
311.4952
387.9462
287.6862
378.5532
370.1012
359.9255
360.0166
346.1372
299.4768
