# Supplementary material for: Frequency doubling in the cyanobacterial circadian clock
Source: Mol Syst Biol. 2016 Dec 22;12(12):896. doi: 10.15252/msb.20167087 (PMC5199125; doi:10.15252/msb.20167087)
Supplement: Supplementary file 6 — Source Data for Expanded View [file MSB-12-896-s009.zip › MSB-16-7087_SourceDataForExpandedView/MSB-16-7087_SourceDataForFigureEV2/MSB-16-7087_SourceDataForFigureEV2Bd-sigc_null.txt]

Amplitude_(a.u.)
725.9474
708.8893
1361.5022
1635.5498
1997.3722
638.8470
1683.1920
1713.7861
1538.2122
1528.1585
1615.7628
1779.7761
1758.2059
1477.1927
1600.7028
1607.5620
1708.3789
1162.8187
1651.1865
1314.5920
1241.7240
1649.9371
1370.0954
1339.6930
1563.6802
1378.0925
1778.2321
1267.9439
945.2333
1232.4578
1904.6141
564.1835
1069.2658
1483.2776
1286.1792
1249.6737
1436.8614
1434.7405
1497.9555
1621.6341
1882.0285
1365.6640
1454.4178
1925.9955
1533.2524
1441.7672
1820.6941
1578.2826
1537.0639
1790.2283
1855.3706
1725.5655
1589.0241
1818.6881
1377.2354
1732.6407
1832.1512
1998.7978
1487.3783
1657.7202
1505.6248
1379.6018
1671.8081
1830.3056
1544.2325
1564.9375
1440.0356
1433.1105
1266.0397
1589.6106
1769.4108
1894.8928
1751.7650
1322.1343
1601.0850
1617.8977
1646.9167
1847.1550
1303.3956
1764.9831
1842.2990
1593.8110
1940.5626
1641.0680
1577.7139
1185.3401
1419.1456
1652.2318
1630.1090
1616.4085
1594.3381
1340.9558
1315.0792
1418.9779
1435.7022
1802.2861
1550.2185
2073.3186
1770.2413
1594.8659
1393.2106
1651.2377
1488.8790
1783.0959
1518.2128
1520.8161
1451.3216
1078.0172
1305.8912
1478.7012
1642.3354
1482.7111
1544.9373
1401.0476
1783.6193
1669.9810
1848.1665
1441.1482
1487.1715
1810.6494
1603.4044
1701.8269
1856.2754
1985.6101
1577.1633
1554.6405
1820.0520
1631.8092
1636.5789
1408.9823
1601.2246
1671.9366
1903.8439
1365.9757
1736.1757
1834.1883
1588.2701
1516.4047
1879.9490
1484.3773
1737.7696
1522.7482
1668.7576
1557.4793
1945.4752
1409.5184
1328.0614
1410.9350
2199.2212
1920.5716
1629.0349
1672.5893
1589.1491
1688.1917
1578.5218
1604.0119
1633.6221
1403.9130
1480.2977
1546.2385
1756.0057
1664.4992
2051.3450
1615.2892
1595.2531
1729.0251
1517.0729
1126.0268
1063.3301
1303.3934
1438.9037
1332.4510
1395.4979
1293.4496
1494.4094
1687.4883
1360.3258
1830.0634
1766.2374
1549.0548
1547.9680
1280.0556
1630.0420
1748.5718
1668.7863
1378.7536
1631.2412
1572.1885
1613.7643
1597.6244
1906.5595
1605.2564
1727.4690
1422.0622
1527.0563
1693.9612
1298.8361
1567.6106
1418.4903
1427.4870
1586.4726
1561.3146
1802.2157
1812.4805
1858.3608
1749.9393
1658.9904
1497.1099
1583.2386
1528.1447
1440.9753
1787.8107
1748.1859
1541.5376
1610.2317
1651.3536
1230.8703
1440.0236
1686.0209
1844.3783
1637.1088
1647.0639
1469.5030
1202.1178
1584.4874
1362.2402
1554.8313
1662.0078
1284.5729
1761.5900
1431.2455
1663.7185
1661.1123
1538.0849
1667.4915
1462.2279
1454.9273
1758.3060
