# Supplementary material for: Frequency doubling in the cyanobacterial circadian clock
Source: Mol Syst Biol. 2016 Dec 22;12(12):896. doi: 10.15252/msb.20167087 (PMC5199125; doi:10.15252/msb.20167087)
Supplement: Supplementary file 6 — Source Data for Expanded View [file MSB-12-896-s009.zip › MSB-16-7087_SourceDataForExpandedView/MSB-16-7087_SourceDataForFigureEV2/MSB-16-7087_SourceDataForFigureEV2B-wt.txt]

Amplitude_(a.u.)
503.5611
579.0559
568.9138
566.8266
749.9504
589.1742
757.3072
778.1050
570.0025
702.6409
584.5040
561.3342
628.1045
662.0032
569.3961
629.5951
659.8806
656.1809
620.4451
840.6795
580.5933
798.5656
802.9185
653.4653
871.6009
713.0665
665.3669
644.3521
725.7978
741.3215
683.9000
544.6310
500.7417
577.8936
799.7053
668.6649
700.8843
630.8944
503.7945
626.3189
670.9878
548.8381
604.8691
790.2578
827.0381
560.9961
617.7688
579.6304
619.4660
543.8140
722.0243
593.4591
618.9875
504.3374
760.9394
690.3704
683.2761
608.5686
676.8313
572.6272
744.9301
690.4222
543.4950
525.6566
702.5434
663.7103
579.3427
668.9296
731.8393
730.2783
749.8460
635.5016
499.7277
653.0159
706.9887
747.7500
650.6089
728.8730
774.6673
728.6255
764.1788
793.8658
777.6765
866.0452
735.6771
721.5918
747.0770
655.2388
795.5059
692.2857
830.0738
739.6826
694.7564
840.3350
684.4850
761.0974
763.7697
673.8927
817.6968
796.9672
746.3593
639.3609
600.4167
697.1360
777.6035
787.2906
789.0280
814.1176
783.9122
824.6304
754.5420
860.4599
807.2973
738.7209
770.3700
776.2596
826.3567
707.0812
810.8438
628.0729
737.4368
597.2321
775.0635
602.9183
627.3370
558.0102
817.4916
731.8832
763.2936
826.2656
857.1545
692.6441
731.1033
721.9647
652.8730
602.9604
807.8467
636.9934
628.3610
725.3046
771.2524
778.8577
770.8930
796.2897
877.3966
621.7301
840.2361
718.3633
843.6836
857.3158
793.0263
760.0755
815.9947
810.2017
729.5164
782.2051
630.3685
737.8398
902.3671
744.1325
757.5277
619.0861
751.5047
891.9477
772.9555
751.7961
641.6409
730.3712
817.4814
809.0585
708.3932
721.4039
737.8298
726.4043
664.2794
750.5707
786.7433
758.3696
716.7558
670.7273
749.7522
633.4934
803.8933
819.5757
916.4734
782.0239
696.6286
647.6252
760.3248
656.3892
837.3594
878.8628
669.9261
727.4469
670.7766
601.8752
724.3084
702.3993
698.6184
708.5853
632.8892
621.0290
766.5579
704.0055
848.4791
804.1834
808.4585
717.6837
590.0860
724.9627
806.8533
674.5155
812.1130
559.4847
851.3115
600.5944
614.2478
959.2951
836.4394
767.3958
694.2732
688.4726
818.7786
703.2466
630.0536
695.6319
798.2924
875.7901
598.2610
735.3557
606.6685
755.1064
825.6934
765.6649
746.0718
848.0351
798.9038
678.0014
838.3495
651.1650
822.2164
762.1036
915.5001
760.4345
544.2289
778.3660
614.2115
759.7343
569.2658
697.4405
697.4312
760.2981
694.1284
838.4873
1044.9153
907.5458
840.3469
905.1164
830.4215
667.5161
683.0330
819.3038
791.1812
679.6666
661.4786
776.1921
800.1972
738.3785
744.3326
678.6233
831.5390
625.2565
838.2462
606.1463
771.2289
