# Supplementary material for: Frequency doubling in the cyanobacterial circadian clock
Source: Mol Syst Biol. 2016 Dec 22;12(12):896. doi: 10.15252/msb.20167087 (PMC5199125; doi:10.15252/msb.20167087)
Supplement: Supplementary file 6 — Source Data for Expanded View [file MSB-12-896-s009.zip › MSB-16-7087_SourceDataForExpandedView/MSB-16-7087_SourceDataForFigureEV4/MSB-16-7087_SourceDataForFigureEV4A.txt]

Peak#1_Time_(h)	Peak#2_Time_(h)
5.25	30.75
30.75	41.25
54.75	81.00
54.75	80.25
29.25	40.50
54.75	64.50
79.50	87.75
55.50	80.25
55.50	65.25
5.25	30.75
30.75	42.75
56.25	66.75
81.75	92.25
56.25	66.75
82.50	92.25
28.50	39.75
54.75	63.75
55.50	64.50
78.75	87.75
51.75	75.75
79.50	88.50
4.50	24.75
24.75	48.75
48.75	57.00
3.75	25.50
25.50	36.00
48.75	75.75
49.50	76.50
3.75	25.50
25.50	36.00
51.00	77.25
51.00	77.25
24.75	49.50
49.50	57.75
4.50	25.50
25.50	50.25
50.25	75.75
25.50	39.00
50.25	76.50
50.25	59.25
4.50	24.75
24.75	35.25
48.75	57.75
3.75	25.50
25.50	36.00
48.75	58.50
49.50	76.50
3.75	25.50
25.50	36.00
51.00	77.25
51.00	77.25
24.75	49.50
49.50	58.50
49.50	57.75
4.50	25.50
25.50	39.00
50.25	59.25
50.25	76.50
50.25	59.25
3.00	27.00
27.00	36.00
54.00	76.50
3.00	27.75
27.75	36.75
55.50	80.25
80.25	89.25
55.50	79.50
79.50	88.50
54.00	65.25
55.50	65.25
78.75	89.25
54.00	76.50
79.50	90.00
55.50	65.25
78.75	90.00
54.75	67.50
80.25	89.25
54.00	76.50
76.50	86.25
78.00	89.25
81.00	89.25
77.25	86.25
26.25	36.75
51.00	75.75
75.75	98.25
98.25	107.25
50.25	63.00
75.75	100.50
100.50	109.50
27.00	36.75
51.00	60.00
75.00	100.50
75.75	84.00
51.00	62.25
77.25	84.00
102.75	109.50
25.50	48.75
48.75	62.25
75.00	83.25
51.00	66.00
66.00	73.50
73.50	84.75
25.50	51.00
51.00	73.50
73.50	82.50
97.50	106.50
75.75	85.50
27.00	36.00
48.75	60.00
75.00	98.25
75.00	99.00
48.75	66.75
66.75	72.75
72.75	83.25
74.25	98.25
98.25	108.00
76.50	99.75
99.75	110.25
76.50	99.75
66.75	74.25
74.25	83.25
98.25	108.00
48.75	74.25
97.50	108.00
51.00	74.25
74.25	81.75
98.25	106.50
75.75	99.75
99.75	110.25
74.25	98.25
98.25	108.00
75.00	84.75
99.00	108.00
75.00	101.25
101.25	110.25
75.75	101.25
26.25	35.25
51.00	74.25
74.25	84.75
51.00	75.75
75.75	100.50
28.50	36.00
51.75	63.75
75.75	82.50
100.50	108.75
101.25	108.00
51.00	62.25
75.75	87.00
51.75	76.50
76.50	100.50
100.50	111.00
51.75	75.75
75.75	101.25
51.00	63.00
75.75	85.50
75.75	100.50
75.75	101.25
51.00	62.25
75.75	87.75
51.00	75.75
101.25	110.25
75.75	87.00
75.75	85.50
75.75	84.00
51.00	60.75
73.50	96.75
73.50	97.50
75.75	84.75
100.50	108.75
75.75	99.00
98.25	107.25
3.75	29.25
29.25	35.25
52.50	62.25
74.25	84.75
53.25	76.50
76.50	86.25
53.25	77.25
77.25	86.25
3.75	28.50
28.50	36.00
54.00	76.50
76.50	87.00
74.25	84.00
55.50	78.75
78.75	102.00
3.00	30.00
30.00	36.00
36.00	40.50
53.25	77.25
77.25	100.50
53.25	61.50
77.25	101.25
53.25	75.75
75.75	85.50
3.00	30.00
30.00	35.25
53.25	64.50
78.75	102.75
53.25	76.50
76.50	99.75
76.50	99.75
78.75	101.25
78.00	87.00
53.25	76.50
76.50	85.50
76.50	99.75
53.25	65.25
77.25	88.50
78.00	100.50
78.00	99.75
55.50	66.00
78.00	88.50
55.50	66.75
78.75	87.75
54.00	66.75
76.50	86.25
4.50	15.00
29.25	39.00
52.50	76.50
76.50	102.75
102.75	126.75
4.50	16.50
30.75	54.00
54.00	78.75
78.75	102.75
4.50	15.75
30.75	39.00
54.00	78.00
78.00	102.75
102.75	126.75
4.50	15.75
30.00	37.50
53.25	79.50
79.50	103.50
29.25	36.75
53.25	76.50
76.50	101.25
101.25	109.50
30.75	55.50
55.50	79.50
79.50	103.50
54.00	78.00
78.00	102.75
54.00	78.75
78.75	102.75
102.75	126.75
30.75	39.00
54.75	78.75
78.75	103.50
54.75	79.50
79.50	104.25
55.50	79.50
79.50	102.75
4.50	15.75
77.25	101.25
101.25	126.75
101.25	127.50
54.75	78.75
78.75	103.50
79.50	103.50
78.75	104.25
29.25	54.75
54.75	63.00
78.75	102.75
29.25	54.75
54.75	78.75
78.75	102.75
79.50	103.50
79.50	104.25
30.75	54.75
54.75	63.75
78.75	102.75
78.75	103.50
54.00	78.75
78.75	104.25
104.25	127.50
104.25	127.50
78.75	102.75
78.75	102.75
78.75	102.00
54.75	78.75
78.75	104.25
78.75	103.50
76.50	102.75
102.75	126.75
54.75	79.50
79.50	103.50
102.75	126.75
54.75	79.50
79.50	103.50
52.50	76.50
76.50	101.25
101.25	124.50
101.25	125.25
79.50	104.25
76.50	101.25
101.25	110.25
53.25	78.75
78.75	103.50
78.75	102.75
102.75	126.75
54.00	78.00
78.00	102.75
102.75	126.00
79.50	102.75
54.75	78.75
78.75	102.75
102.75	126.00
78.75	102.75
102.75	111.00
76.50	100.50
100.50	126.00
54.00	78.75
78.75	102.75
79.50	103.50
103.50	111.75
78.75	102.75
102.75	126.75
30.75	39.75
54.75	80.25
80.25	87.00
78.75	102.00
102.00	127.50
78.00	102.75
102.75	127.50
78.00	102.75
102.75	127.50
78.75	102.00
102.00	127.50
104.25	112.50
30.75	39.00
54.75	79.50
79.50	103.50
79.50	102.75
79.50	104.25
78.00	102.00
102.00	126.75
54.75	79.50
79.50	102.75
54.00	78.75
78.75	103.50
103.50	127.50
78.75	103.50
103.50	127.50
54.75	79.50
79.50	102.75
79.50	103.50
102.75	126.75
30.75	54.75
79.50	102.75
78.75	103.50
6.00	15.00
30.00	39.00
54.00	77.25
77.25	101.25
101.25	125.25
77.25	101.25
101.25	126.00
6.00	13.50
30.00	39.00
54.75	79.50
79.50	103.50
103.50	127.50
30.00	54.75
54.75	79.50
79.50	87.00
103.50	128.25
103.50	128.25
54.75	79.50
79.50	104.25
104.25	129.00
77.25	86.25
102.00	126.75
102.00	126.75
54.75	79.50
79.50	87.00
103.50	127.50
103.50	127.50
30.00	55.50
55.50	78.75
78.75	103.50
103.50	127.50
6.00	14.25
30.00	54.75
54.75	79.50
79.50	103.50
103.50	127.50
54.75	79.50
79.50	104.25
104.25	128.25
78.75	102.00
102.00	127.50
79.50	103.50
103.50	128.25
54.75	79.50
79.50	103.50
103.50	128.25
79.50	102.75
102.75	128.25
30.00	39.00
54.75	79.50
79.50	104.25
104.25	129.00
54.75	78.75
78.75	103.50
103.50	127.50
103.50	128.25
54.75	79.50
79.50	103.50
103.50	129.00
103.50	129.00
54.75	79.50
79.50	87.00
104.25	128.25
104.25	128.25
55.50	80.25
80.25	105.00
105.00	128.25
105.00	129.00
54.75	78.75
78.75	102.75
102.75	126.75
102.75	126.75
54.00	79.50
79.50	104.25
104.25	128.25
79.50	103.50
103.50	126.75
104.25	128.25
103.50	126.75
78.75	103.50
103.50	126.75
103.50	126.75
55.50	79.50
79.50	105.00
105.00	129.00
55.50	79.50
79.50	104.25
104.25	128.25
104.25	128.25
105.00	129.00
30.00	38.25
54.75	79.50
79.50	104.25
104.25	128.25
104.25	128.25
54.75	78.75
78.75	103.50
103.50	126.75
103.50	127.50
54.75	78.75
78.75	103.50
103.50	128.25
79.50	104.25
104.25	127.50
103.50	128.25
78.75	102.75
102.75	126.75
104.25	128.25
54.75	79.50
79.50	103.50
103.50	127.50
103.50	127.50
102.75	125.25
125.25	134.25
54.75	78.75
78.75	87.00
102.75	126.00
102.75	127.50
103.50	111.00
54.75	78.00
78.00	87.00
54.75	81.00
81.00	105.00
105.00	129.00
105.00	129.00
78.75	104.25
104.25	126.75
79.50	104.25
104.25	111.00
79.50	103.50
103.50	114.00
79.50	103.50
103.50	128.25
79.50	103.50
103.50	128.25
79.50	103.50
103.50	129.00
79.50	104.25
104.25	129.75
79.50	102.75
102.75	113.25
54.75	81.75
81.75	105.00
105.00	129.75
105.00	129.75
3.75	12.75
28.50	37.50
54.00	78.00
29.25	52.50
52.50	76.50
29.25	52.50
52.50	76.50
52.50	77.25
27.75	36.00
53.25	76.50
29.25	54.00
54.00	77.25
29.25	53.25
53.25	78.00
3.00	12.75
27.75	46.50
46.50	54.75
54.75	62.25
78.00	84.75
77.25	85.50
52.50	77.25
52.50	78.00
28.50	36.75
53.25	61.50
53.25	78.00
27.75	36.75
51.75	60.75
53.25	77.25
28.50	54.75
54.75	78.75
54.75	79.50
51.00	60.00
77.25	86.25
28.50	53.25
53.25	62.25
53.25	78.75
54.00	61.50
54.00	78.00
53.25	75.75
53.25	77.25
52.50	76.50
54.00	78.00
78.00	86.25
3.00	12.00
28.50	39.00
54.75	79.50
27.75	36.75
53.25	78.00
53.25	63.75
3.00	13.50
29.25	36.75
54.00	62.25
3.00	12.75
28.50	36.00
52.50	60.75
52.50	60.75
27.75	38.25
53.25	77.25
29.25	54.00
54.00	78.00
54.00	78.00
28.50	36.75
52.50	76.50
28.50	53.25
53.25	78.00
54.00	78.75
29.25	54.00
54.00	78.00
52.50	76.50
54.00	78.00
28.50	54.00
54.00	78.75
54.00	78.00
54.00	61.50
54.00	78.75
54.75	79.50
52.50	77.25
52.50	75.75
54.00	78.00
53.25	78.00
53.25	78.00
54.00	78.75
52.50	75.75
3.00	12.00
28.50	36.75
53.25	78.00
78.00	85.50
53.25	78.00
52.50	60.00
53.25	78.00
28.50	53.25
53.25	78.00
28.50	53.25
53.25	76.50
53.25	78.00
53.25	76.50
29.25	36.75
54.00	62.25
28.50	53.25
53.25	61.50
30.00	54.00
54.00	78.00
30.00	54.00
54.00	78.75
54.00	78.75
54.00	79.50
54.00	62.25
54.00	79.50
