# Supplementary material for: Frequency doubling in the cyanobacterial circadian clock
Source: Mol Syst Biol. 2016 Dec 22;12(12):896. doi: 10.15252/msb.20167087 (PMC5199125; doi:10.15252/msb.20167087)
Supplement: Supplementary file 6 — Source Data for Expanded View [file MSB-12-896-s009.zip › MSB-16-7087_SourceDataForExpandedView/MSB-16-7087_SourceDataForFigureEV4/MSB-16-7087_SourceDataForFigureEV4C.txt]

Peak#1_Time_(h)	Peak#2_Time_(h)
3.75	27.75
27.75	53.25
53.25	79.50
53.25	79.50
3.75	28.50
28.50	56.25
56.25	80.25
56.25	79.50
6.75	27.75
27.75	59.25
59.25	81.00
56.25	80.25
56.25	81.00
28.50	54.75
54.75	80.25
59.25	81.00
53.25	80.25
54.75	81.75
53.25	81.75
27.75	54.75
54.75	81.75
54.75	80.25
54.75	80.25
5.25	30.75
30.75	56.25
56.25	82.50
27.75	54.75
54.75	80.25
56.25	80.25
54.75	79.50
56.25	81.75
6.75	27.75
54.75	79.50
56.25	81.00
54.75	81.00
30.75	56.25
56.25	80.25
56.25	81.00
56.25	81.75
56.25	79.50
5.25	30.75
30.75	56.25
56.25	81.00
56.25	81.75
56.25	84.00
30.75	55.50
55.50	81.75
30.75	57.00
57.00	82.50
57.00	81.75
30.75	57.75
57.75	79.50
57.75	79.50
57.00	81.00
30.75	55.50
55.50	81.00
57.00	82.50
55.50	82.50
57.75	81.75
57.75	81.75
55.50	80.25
55.50	79.50
30.75	54.75
54.75	79.50
6.75	27.75
27.75	54.75
54.75	78.75
54.75	81.75
54.75	81.75
27.75	54.75
54.75	81.00
54.75	82.50
27.75	57.00
57.00	79.50
54.75	81.75
54.75	78.75
57.00	79.50
54.75	81.75
57.00	81.75
57.00	80.25
55.50	83.25
55.50	83.25
56.25	82.50
55.50	82.50
27.75	52.50
52.50	80.25
52.50	81.00
9.75	34.50
34.50	59.25
59.25	86.25
9.75	30.75
30.75	57.75
57.75	80.25
34.50	59.25
59.25	86.25
59.25	86.25
57.75	82.50
34.50	60.75
60.75	83.25
60.75	83.25
59.25	83.25
59.25	85.50
30.75	59.25
59.25	84.00
7.50	32.25
32.25	60.00
60.00	81.75
32.25	60.00
60.00	82.50
7.50	30.75
30.75	56.25
32.25	60.00
60.00	84.00
30.75	57.00
57.00	81.00
57.00	81.75
30.75	60.75
60.75	82.50
30.75	57.75
57.75	81.75
32.25	60.00
60.00	81.75
34.50	59.25
59.25	82.50
60.75	82.50
59.25	84.00
60.00	81.75
59.25	84.75
30.75	57.00
57.00	80.25
10.50	30.75
57.00	79.50
30.75	60.00
60.00	80.25
57.00	80.25
57.00	81.00
30.75	57.75
57.75	80.25
60.00	81.75
60.00	83.25
57.75	81.75
57.75	80.25
59.25	83.25
60.00	83.25
59.25	81.00
57.75	81.75
60.00	81.00
7.50	31.50
31.50	57.00
57.00	79.50
7.50	30.00
30.00	56.25
56.25	82.50
7.50	33.00
33.00	59.25
59.25	84.00
33.00	57.75
57.75	81.75
57.75	84.75
7.50	30.00
30.00	54.75
54.75	78.75
30.00	55.50
55.50	80.25
31.50	56.25
56.25	84.75
56.25	80.25
56.25	80.25
7.50	31.50
31.50	59.25
59.25	78.75
30.00	54.75
54.75	78.75
30.00	57.75
57.75	78.75
7.50	27.75
27.75	57.75
57.75	81.00
27.75	58.50
58.50	79.50
58.50	79.50
57.75	80.25
54.75	81.75
57.75	79.50
30.00	57.75
57.75	82.50
27.75	56.25
56.25	79.50
30.00	57.00
57.00	84.00
57.00	81.75
59.25	81.00
56.25	78.75
57.75	83.25
59.25	85.50
56.25	79.50
55.50	79.50
56.25	81.75
59.25	84.00
30.00	54.75
54.75	78.75
54.75	81.00
54.75	81.75
59.25	81.00
57.75	80.25
57.00	82.50
56.25	79.50
57.00	82.50
54.75	84.00
57.00	81.75
57.75	84.75
54.75	82.50
57.00	81.75
28.50	56.25
56.25	78.00
78.00	104.25
28.50	51.75
51.75	79.50
79.50	103.50
78.00	102.75
30.75	51.00
51.00	78.00
78.00	103.50
78.75	104.25
31.50	51.75
51.75	80.25
80.25	106.50
31.50	52.50
52.50	78.00
78.00	103.50
78.00	103.50
28.50	54.00
54.00	76.50
76.50	101.25
52.50	78.75
78.75	103.50
56.25	78.00
78.00	102.75
29.25	57.00
57.00	78.00
78.00	105.75
78.00	102.75
57.00	77.25
77.25	100.50
77.25	102.00
28.50	53.25
53.25	77.25
77.25	104.25
51.00	78.75
78.75	104.25
78.75	104.25
77.25	100.50
28.50	52.50
52.50	80.25
80.25	101.25
29.25	52.50
52.50	77.25
77.25	101.25
78.75	103.50
78.00	103.50
78.75	103.50
31.50	56.25
56.25	78.00
78.00	103.50
31.50	59.25
59.25	78.00
78.00	106.50
78.00	102.75
77.25	102.75
78.00	102.75
30.75	51.75
51.75	78.00
78.00	102.00
53.25	76.50
76.50	102.75
29.25	54.75
54.75	78.00
78.00	102.75
56.25	81.00
81.00	102.75
77.25	102.75
28.50	54.75
54.75	76.50
76.50	102.75
51.75	80.25
80.25	102.75
78.00	103.50
76.50	102.75
78.00	100.50
80.25	103.50
78.75	104.25
76.50	104.25
78.00	102.75
78.00	102.75
51.75	77.25
77.25	103.50
51.00	77.25
77.25	103.50
51.00	77.25
77.25	104.25
56.25	78.00
78.00	103.50
76.50	101.25
78.00	102.75
78.00	102.00
54.00	77.25
77.25	101.25
52.50	79.50
79.50	102.75
78.00	102.75
80.25	102.75
78.00	102.75
77.25	102.75
78.00	103.50
79.50	102.75
81.00	103.50
77.25	102.00
80.25	104.25
77.25	103.50
78.00	103.50
77.25	102.75
51.75	79.50
79.50	104.25
59.25	80.25
80.25	102.75
80.25	104.25
51.75	78.75
78.75	103.50
77.25	102.75
78.00	104.25
28.50	52.50
52.50	81.00
81.00	106.50
6.00	30.00
30.00	58.50
58.50	79.50
79.50	105.75
79.50	105.00
6.75	30.00
30.00	52.50
52.50	80.25
80.25	106.50
80.25	106.50
82.50	108.00
82.50	106.50
30.00	57.00
57.00	80.25
80.25	105.00
80.25	105.75
57.00	79.50
79.50	105.75
79.50	105.75
6.00	34.50
34.50	57.75
57.75	80.25
80.25	105.75
80.25	105.75
58.50	78.75
78.75	105.75
30.00	55.50
55.50	82.50
82.50	106.50
82.50	106.50
6.00	31.50
31.50	54.00
54.00	79.50
79.50	105.75
31.50	54.00
54.00	79.50
79.50	106.50
78.75	106.50
34.50	54.00
54.00	79.50
79.50	107.25
57.75	80.25
80.25	108.00
80.25	106.50
31.50	55.50
55.50	80.25
80.25	105.75
54.00	83.25
83.25	106.50
6.00	30.00
30.00	56.25
56.25	79.50
79.50	105.00
6.75	29.25
29.25	51.75
51.75	81.75
81.75	103.50
83.25	106.50
79.50	105.75
34.50	54.00
54.00	81.00
81.00	106.50
56.25	80.25
80.25	105.00
34.50	55.50
55.50	80.25
80.25	106.50
80.25	106.50
55.50	79.50
79.50	105.00
34.50	54.75
54.75	82.50
82.50	106.50
81.75	106.50
81.00	107.25
6.75	34.50
54.00	82.50
82.50	106.50
55.50	81.00
81.00	108.00
81.00	107.25
51.75	81.00
81.00	105.75
54.00	80.25
80.25	106.50
31.50	53.25
53.25	78.75
78.75	105.75
54.00	78.75
78.75	105.75
54.00	79.50
79.50	105.00
79.50	105.75
80.25	107.25
51.75	76.50
76.50	102.00
76.50	105.00
55.50	79.50
79.50	106.50
28.50	54.00
54.00	77.25
77.25	105.75
55.50	78.75
78.75	106.50
79.50	106.50
29.25	56.25
56.25	75.75
78.75	106.50
56.25	79.50
79.50	108.00
79.50	108.00
77.25	102.75
77.25	106.50
54.00	79.50
79.50	103.50
79.50	106.50
77.25	103.50
76.50	106.50
76.50	102.75
27.00	54.00
54.00	79.50
79.50	105.00
54.00	76.50
76.50	106.50
56.25	80.25
80.25	103.50
79.50	103.50
76.50	105.75
80.25	102.75
79.50	103.50
56.25	80.25
80.25	105.75
79.50	106.50
76.50	106.50
76.50	105.00
80.25	105.75
27.00	53.25
53.25	76.50
76.50	106.50
56.25	76.50
76.50	105.00
76.50	107.25
29.25	54.00
54.00	77.25
77.25	103.50
54.00	78.00
78.00	102.75
30.00	54.00
54.00	82.50
82.50	106.50
78.00	106.50
54.00	81.75
81.75	106.50
81.75	107.25
82.50	107.25
77.25	105.75
78.00	107.25
54.00	81.00
81.00	106.50
53.25	80.25
80.25	103.50
29.25	54.75
54.75	78.75
78.75	105.75
54.00	80.25
80.25	105.75
80.25	105.75
78.75	106.50
52.50	80.25
80.25	105.75
29.25	53.25
53.25	79.50
79.50	106.50
80.25	106.50
78.75	105.75
79.50	106.50
80.25	105.75
54.75	82.50
82.50	106.50
82.50	106.50
80.25	105.00
78.75	106.50
53.25	78.00
78.00	107.25
78.00	105.75
78.00	105.75
54.00	80.25
80.25	106.50
78.00	105.75
56.25	78.75
78.75	102.00
79.50	107.25
79.50	109.50
78.00	103.50
77.25	105.00
54.00	78.00
78.00	103.50
78.00	103.50
79.50	106.50
79.50	105.00
54.00	78.00
78.00	105.75
78.00	105.00
82.50	106.50
81.00	107.25
80.25	105.75
76.50	105.75
6.75	30.75
30.75	60.75
60.75	82.50
82.50	106.50
30.75	60.00
60.00	82.50
82.50	108.00
6.75	31.50
31.50	56.25
56.25	80.25
80.25	105.75
80.25	105.75
81.00	105.75
6.75	30.75
30.75	53.25
53.25	81.00
81.00	107.25
81.00	105.75
6.00	31.50
83.25	105.00
56.25	84.00
84.00	105.00
81.00	106.50
84.00	105.00
60.75	82.50
82.50	108.00
31.50	59.25
59.25	81.00
81.00	106.50
6.75	31.50
31.50	52.50
80.25	106.50
6.00	30.75
30.75	60.75
60.75	81.75
81.75	107.25
31.50	52.50
52.50	80.25
80.25	106.50
30.75	56.25
56.25	82.50
82.50	105.75
82.50	105.75
80.25	106.50
52.50	82.50
82.50	105.00
30.75	57.75
57.75	81.75
81.75	106.50
81.75	105.75
81.75	105.00
31.50	55.50
55.50	80.25
80.25	104.25
80.25	105.00
82.50	105.75
6.00	31.50
31.50	58.50
58.50	82.50
82.50	105.00
82.50	105.00
60.75	82.50
82.50	106.50
82.50	107.25
58.50	81.75
81.75	105.75
60.00	83.25
83.25	108.00
59.25	79.50
79.50	106.50
81.75	106.50
79.50	107.25
53.25	81.75
81.75	107.25
81.75	106.50
83.25	107.25
81.00	102.75
81.00	105.00
57.75	81.75
81.75	106.50
81.75	106.50
31.50	58.50
58.50	81.00
81.00	107.25
30.75	60.75
60.75	81.00
81.00	106.50
81.00	107.25
81.00	106.50
81.00	106.50
81.00	103.50
81.75	105.75
81.75	108.00
81.75	104.25
30.75	57.75
57.75	81.75
81.75	104.25
81.75	108.00
58.50	81.00
81.00	104.25
81.00	110.25
57.75	81.75
81.75	104.25
82.50	105.75
81.00	106.50
82.50	104.25
81.00	108.75
81.75	107.25
81.75	107.25
81.00	105.75
60.75	81.00
81.00	104.25
81.75	105.75
81.00	104.25
81.00	105.75
6.00	30.75
56.25	81.75
81.75	104.25
81.75	105.75
81.75	105.00
81.00	105.75
81.75	105.00
81.00	105.00
82.50	111.00
82.50	105.00
81.75	108.00
81.75	105.75
80.25	105.75
55.50	79.50
79.50	106.50
79.50	105.00
82.50	107.25
81.75	108.75
2.25	29.25
29.25	57.75
57.75	80.25
80.25	105.00
80.25	105.75
29.25	54.00
54.00	83.25
83.25	102.75
83.25	105.75
54.00	80.25
80.25	108.00
30.00	55.50
55.50	80.25
80.25	105.75
80.25	105.75
80.25	105.00
55.50	81.75
81.75	105.75
81.75	105.75
57.75	82.50
82.50	105.75
82.50	105.00
29.25	58.50
58.50	81.00
81.00	106.50
81.00	105.75
30.00	54.75
54.75	82.50
82.50	108.00
55.50	79.50
79.50	105.75
79.50	106.50
55.50	84.00
84.00	106.50
84.00	105.75
82.50	103.50
58.50	81.00
81.00	107.25
2.25	30.75
30.75	54.75
54.75	82.50
82.50	105.00
58.50	80.25
80.25	105.75
82.50	107.25
54.75	81.00
81.00	105.75
54.00	78.75
78.75	104.25
78.75	104.25
81.00	107.25
54.00	83.25
83.25	105.75
83.25	105.75
54.75	81.00
81.00	107.25
81.00	105.75
54.75	83.25
83.25	105.75
54.75	79.50
79.50	105.75
79.50	105.75
83.25	106.50
30.75	56.25
56.25	78.00
56.25	80.25
80.25	105.75
56.25	83.25
83.25	105.00
80.25	105.75
30.75	55.50
55.50	83.25
83.25	107.25
80.25	108.00
30.75	55.50
55.50	81.00
81.00	107.25
83.25	105.75
55.50	80.25
80.25	105.75
80.25	105.75
55.50	79.50
79.50	106.50
55.50	81.75
81.75	106.50
81.75	106.50
54.75	82.50
82.50	108.00
82.50	107.25
54.75	81.00
81.00	108.00
81.00	105.00
81.75	107.25
55.50	82.50
82.50	105.75
81.75	107.25
55.50	83.25
83.25	105.75
83.25	105.00
82.50	106.50
81.00	106.50
80.25	105.75
79.50	105.75
83.25	106.50
