# Supplementary material for: Frequency doubling in the cyanobacterial circadian clock
Source: Mol Syst Biol. 2016 Dec 22;12(12):896. doi: 10.15252/msb.20167087 (PMC5199125; doi:10.15252/msb.20167087)
Supplement: Supplementary file 8 — Source Data for Figure 1 [file MSB-12-896-s006.zip]

Archive with 4 entries (4 files):
- SDataFig1F.zip
- SDataFig1B.txt
- SDataFig1C.txt
- SDataFig1E.txt
