# Supplementary material for: Frequency doubling in the cyanobacterial circadian clock
Source: Mol Syst Biol. 2016 Dec 22;12(12):896. doi: 10.15252/msb.20167087 (PMC5199125; doi:10.15252/msb.20167087)
Supplement: Supplementary file 8 — Source Data for Figure 1 [file MSB-12-896-s006.zip › SDataFig1B.txt]

Peak#1_Time_(h)	Peak#2_Time_(h)
6.00	12.00
30.75	54.00
54.00	78.00
78.00	85.50
54.00	75.00
54.00	78.75
78.75	87.75
54.00	76.50
76.50	89.25
6.00	30.75
30.75	54.00
54.00	75.75
75.75	88.50
88.50	93.75
54.00	78.00
78.00	87.00
30.75	39.75
54.75	64.50
78.75	90.00
78.00	92.25
78.00	91.50
78.00	87.00
6.00	30.75
54.75	64.50
79.50	91.50
79.50	88.50
78.75	92.25
78.75	92.25
54.00	63.00
77.25	86.25
77.25	89.25
6.00	15.00
31.50	38.25
54.75	62.25
77.25	85.50
55.50	63.00
79.50	88.50
88.50	93.00
88.50	92.25
31.50	39.00
54.00	66.00
54.00	60.75
60.75	68.25
79.50	86.25
79.50	90.00
78.00	86.25
72.75	78.00
78.00	87.75
31.50	57.00
57.00	62.25
79.50	91.50
54.75	64.50
80.25	90.75
79.50	91.50
80.25	91.50
80.25	88.50
78.75	89.25
80.25	91.50
9.00	30.75
30.75	52.50
52.50	60.75
77.25	86.25
78.00	86.25
28.50	54.00
54.00	59.25
59.25	63.00
78.00	84.75
77.25	87.00
9.00	30.00
30.00	54.75
54.75	60.75
78.75	87.00
6.75	28.50
28.50	55.50
55.50	63.75
75.75	85.50
77.25	86.25
53.25	63.00
77.25	85.50
30.75	52.50
52.50	62.25
77.25	86.25
78.00	87.00
6.75	30.00
30.00	53.25
75.75	87.00
47.25	53.25
53.25	64.50
75.75	87.00
76.50	84.00
53.25	62.25
75.75	85.50
30.75	55.50
55.50	65.25
78.75	86.25
53.25	61.50
77.25	87.00
30.00	54.00
77.25	87.75
76.50	89.25
30.00	56.25
56.25	63.75
56.25	64.50
28.50	53.25
53.25	64.50
76.50	86.25
30.00	54.75
54.75	63.75
78.00	87.00
28.50	54.75
54.75	63.75
33.00	40.50
40.50	56.25
65.25	79.50
10.50	33.00
40.50	65.25
7.50	33.75
33.75	44.25
44.25	60.00
60.00	66.00
84.00	92.25
84.00	93.00
40.50	57.75
69.75	81.00
69.75	81.00
65.25	81.75
81.75	90.75
7.50	33.75
33.75	58.50
84.75	93.00
58.50	82.50
82.50	91.50
10.50	33.75
33.75	57.75
57.75	66.00
84.00	93.75
82.50	90.00
7.50	34.50
34.50	43.50
43.50	59.25
59.25	83.25
83.25	93.75
60.00	84.00
84.00	91.50
60.00	84.00
84.00	92.25
44.25	59.25
59.25	84.75
84.75	90.00
57.75	69.00
83.25	90.75
43.50	69.00
69.00	84.00
84.00	91.50
58.50	83.25
69.00	84.00
84.00	90.75
59.25	85.50
58.50	82.50
59.25	67.50
80.25	90.75
59.25	84.00
84.00	91.50
7.50	16.50
16.50	33.75
59.25	84.00
84.00	93.00
43.50	66.75
66.75	84.00
84.00	91.50
84.00	95.25
59.25	84.00
84.00	94.50
84.75	92.25
80.25	91.50
10.50	32.25
32.25	40.50
55.50	64.50
78.00	104.25
104.25	111.00
10.50	32.25
37.50	44.25
44.25	54.75
64.50	81.00
92.25	103.50
32.25	37.50
54.75	64.50
103.50	111.00
10.50	30.00
30.00	56.25
56.25	67.50
79.50	105.00
54.00	66.00
80.25	87.00
10.50	32.25
32.25	39.00
57.00	66.75
79.50	103.50
79.50	106.50
30.00	54.75
54.75	67.50
80.25	89.25
81.00	89.25
104.25	111.00
80.25	90.00
104.25	111.75
81.75	103.50
103.50	111.75
81.75	104.25
54.75	66.75
80.25	92.25
56.25	66.75
104.25	112.50
80.25	88.50
104.25	112.50
105.00	111.00
104.25	111.75
55.50	63.00
80.25	91.50
79.50	90.00
103.50	111.00
80.25	103.50
78.00	104.25
79.50	104.25
54.00	65.25
79.50	87.00
44.25	54.00
65.25	79.50
105.75	110.25
66.00	79.50
31.50	36.00
53.25	61.50
81.75	92.25
105.75	114.75
129.75	140.25
131.25	140.25
54.00	67.50
81.00	88.50
105.00	114.00
128.25	135.75
78.00	90.00
104.25	112.50
128.25	137.25
81.75	90.00
104.25	113.25
128.25	137.25
57.75	63.75
81.00	105.00
105.00	114.00
128.25	136.50
127.50	136.50
105.00	116.25
129.00	138.00
105.00	114.00
129.00	138.00
128.25	136.50
78.00	90.00
105.00	114.75
127.50	135.00
127.50	136.50
81.00	105.00
105.00	113.25
128.25	137.25
128.25	138.00
30.75	39.00
54.75	62.25
81.75	90.00
105.00	114.00
129.00	140.25
129.75	138.00
81.00	104.25
104.25	114.75
129.00	136.50
128.25	134.25
105.75	114.75
129.75	139.50
78.75	90.00
105.00	111.00
128.25	137.25
128.25	134.25
55.50	63.75
80.25	103.50
103.50	111.75
127.50	137.25
80.25	92.25
105.00	111.00
128.25	138.00
105.00	111.75
129.00	137.25
107.25	117.00
131.25	140.25
129.75	140.25
105.00	113.25
113.25	120.00
129.75	139.50
105.75	113.25
129.75	135.75
135.75	140.25
79.50	105.00
105.00	113.25
127.50	135.75
128.25	135.00
80.25	89.25
105.00	128.25
128.25	134.25
105.00	128.25
128.25	135.75
80.25	90.00
128.25	138.00
106.50	114.00
129.75	141.75
105.00	115.50
128.25	138.00
128.25	135.75
54.75	66.75
72.75	78.75
78.75	90.00
105.00	113.25
105.75	111.00
128.25	135.75
128.25	138.00
55.50	64.50
78.00	90.75
104.25	112.50
127.50	135.75
104.25	113.25
128.25	136.50
129.00	135.75
105.00	111.00
128.25	137.25
80.25	88.50
105.00	115.50
126.75	136.50
104.25	113.25
126.75	138.75
78.75	89.25
128.25	137.25
105.00	113.25
128.25	136.50
129.00	137.25
105.00	114.00
129.75	137.25
129.00	138.75
5.25	28.50
28.50	56.25
56.25	63.00
77.25	104.25
104.25	113.25
28.50	41.25
57.75	80.25
106.50	117.00
5.25	29.25
29.25	56.25
56.25	71.25
71.25	79.50
79.50	90.00
105.00	114.00
105.75	113.25
80.25	90.75
105.00	116.25
5.25	23.25
56.25	81.00
81.00	90.00
102.75	112.50
29.25	56.25
56.25	64.50
81.00	90.75
105.75	113.25
81.75	90.75
105.00	117.00
29.25	57.00
57.00	67.50
82.50	90.00
105.00	114.75
56.25	63.00
81.00	89.25
105.00	114.75
105.75	112.50
112.50	117.00
5.25	15.00
81.00	90.00
105.00	111.75
57.75	82.50
82.50	105.00
105.00	116.25
105.00	115.50
82.50	104.25
104.25	114.75
28.50	56.25
56.25	61.50
81.00	89.25
105.00	114.00
78.75	90.75
105.75	115.50
77.25	104.25
104.25	114.00
81.00	90.00
105.75	112.50
29.25	56.25
81.00	90.00
81.00	90.75
105.75	114.75
105.75	115.50
104.25	114.75
57.75	68.25
81.00	89.25
83.25	108.75
83.25	108.00
108.00	117.00
107.25	117.75
108.00	115.50
9.75	31.50
31.50	57.75
57.75	63.00
63.00	68.25
79.50	85.50
105.75	128.25
9.75	32.25
32.25	53.25
53.25	65.25
81.00	90.00
105.00	114.00
9.75	21.75
21.75	33.00
57.00	66.75
81.00	90.75
79.50	88.50
105.00	114.00
129.00	138.75
129.75	138.75
56.25	66.00
81.75	91.50
106.50	129.75
31.50	54.00
54.00	64.50
78.00	104.25
81.75	90.00
105.75	129.00
129.00	138.00
105.75	129.00
129.00	138.00
105.00	129.00
129.00	136.50
9.75	32.25
32.25	39.00
56.25	65.25
80.25	93.00
104.25	114.00
105.00	116.25
129.00	136.50
129.00	138.00
101.25	126.00
126.00	135.00
77.25	87.00
103.50	110.25
126.00	135.75
127.50	139.50
78.00	87.00
126.00	135.00
126.00	134.25
32.25	55.50
55.50	63.75
81.00	88.50
105.00	126.00
104.25	126.00
126.00	136.50
102.00	115.50
128.25	135.00
128.25	137.25
80.25	90.00
104.25	129.00
129.00	139.50
104.25	128.25
128.25	137.25
125.25	137.25
80.25	89.25
103.50	110.25
126.75	135.75
104.25	129.75
129.75	136.50
104.25	130.50
130.50	137.25
127.50	137.25
104.25	113.25
129.75	136.50
129.75	136.50
105.75	111.00
129.00	139.50
56.25	63.75
80.25	89.25
104.25	114.00
126.00	138.00
126.00	138.00
125.25	136.50
81.00	88.50
105.00	115.50
81.00	89.25
127.50	139.50
104.25	126.00
126.00	136.50
81.75	90.75
105.75	115.50
129.75	138.00
130.50	137.25
80.25	90.00
106.50	114.00
127.50	139.50
127.50	138.00
105.75	126.75
126.75	138.00
105.75	129.00
129.00	137.25
105.75	114.00
129.75	136.50
129.00	138.00
105.75	114.75
128.25	137.25
105.00	111.00
125.25	135.75
105.00	125.25
125.25	135.00
135.00	142.50
90.00	96.00
106.50	114.75
130.50	140.25
106.50	113.25
129.75	139.50
130.50	137.25
105.75	126.75
126.75	137.25
103.50	111.00
127.50	138.00
126.75	139.50
81.75	90.75
105.75	113.25
129.75	137.25
106.50	130.50
130.50	138.00
106.50	130.50
105.00	130.50
130.50	138.00
130.50	138.00
105.00	130.50
130.50	139.50
105.00	131.25
131.25	138.75
129.00	138.00
105.75	114.00
131.25	141.00
105.75	128.25
105.00	117.00
131.25	140.25
101.25	125.25
125.25	132.75
31.50	45.00
45.00	57.75
104.25	126.75
126.75	135.75
105.75	128.25
128.25	137.25
106.50	127.50
127.50	135.00
104.25	127.50
127.50	137.25
106.50	128.25
127.50	133.50
80.25	88.50
104.25	128.25
128.25	137.25
104.25	127.50
127.50	136.50
105.75	126.75
105.75	129.00
129.00	138.00
106.50	127.50
127.50	137.25
104.25	130.50
104.25	131.25
12.75	36.75
45.75	51.75
60.75	69.75
87.00	113.25
113.25	120.00
87.00	111.75
111.75	136.50
37.50	43.50
87.00	112.50
87.00	114.00
12.75	37.50
37.50	48.00
61.50	86.25
109.50	114.75
64.50	86.25
86.25	108.00
132.75	141.00
87.00	94.50
111.00	117.75
127.50	136.50
111.00	118.50
86.25	110.25
110.25	117.00
87.00	109.50
109.50	118.50
132.00	141.00
125.25	132.75
132.75	139.50
12.75	38.25
38.25	61.50
61.50	69.75
79.50	86.25
86.25	96.75
106.50	111.75
111.75	119.25
87.00	111.75
111.75	119.25
60.75	66.75
85.50	94.50
134.25	140.25
135.00	141.75
87.00	93.75
87.00	113.25
113.25	135.75
87.00	111.00
111.00	117.75
133.50	141.00
38.25	62.25
62.25	85.50
85.50	96.75
108.75	118.50
135.75	143.25
113.25	135.75
62.25	87.00
87.00	110.25
110.25	135.00
110.25	135.75
60.00	85.50
85.50	95.25
111.00	119.25
86.25	90.75
111.75	134.25
134.25	141.75
85.50	96.75
111.75	135.00
87.00	111.00
111.00	135.00
111.00	135.00
87.75	97.50
113.25	135.75
87.00	112.50
112.50	136.50
87.75	98.25
113.25	135.75
112.50	137.25
111.00	134.25
134.25	143.25
112.50	120.75
61.50	68.25
86.25	108.75
108.75	118.50
126.75	133.50
126.75	141.00
110.25	130.50
130.50	135.00
130.50	135.75
86.25	108.75
108.75	116.25
135.00	141.00
110.25	135.75
86.25	92.25
92.25	96.75
110.25	136.50
110.25	136.50
110.25	136.50
110.25	141.75
110.25	136.50
133.50	141.75
110.25	135.00
135.00	141.75
110.25	136.50
136.50	141.75
110.25	136.50
123.00	135.75
110.25	137.25
137.25	143.25
123.00	135.00
110.25	135.75
110.25	135.75
87.00	104.25
104.25	115.50
126.00	140.25
126.00	141.75
111.75	135.00
124.50	135.75
104.25	113.25
111.75	135.00
11.25	35.25
35.25	47.25
63.75	88.50
88.50	95.25
102.75	113.25
113.25	120.00
11.25	36.00
36.00	45.00
63.75	86.25
86.25	96.75
63.75	87.75
87.75	97.50
114.00	138.00
12.00	36.00
36.00	47.25
63.00	87.75
87.75	95.25
12.00	35.25
63.00	88.50
88.50	94.50
11.25	21.00
40.50	48.00
63.75	73.50
88.50	96.75
115.50	140.25
12.00	21.00
36.00	47.25
66.00	92.25
114.00	139.50
115.50	122.25
66.00	88.50
88.50	116.25
116.25	140.25
114.75	122.25
66.00	89.25
89.25	96.00
106.50	114.00
115.50	140.25
87.00	96.75
113.25	135.75
113.25	136.50
79.50	87.75
110.25	135.00
65.25	73.50
88.50	96.00
111.75	138.75
111.75	139.50
102.75	111.75
111.75	120.00
89.25	111.75
111.75	119.25
111.75	118.50
63.75	87.75
87.75	97.50
112.50	127.50
127.50	137.25
112.50	135.75
12.00	36.00
63.75	87.00
87.00	108.00
108.00	112.50
112.50	120.75
108.00	111.75
111.75	120.00
87.00	96.75
107.25	113.25
113.25	117.75
136.50	143.25
116.25	137.25
11.25	36.00
116.25	138.00
113.25	135.75
113.25	134.25
111.00	135.75
111.00	134.25
134.25	142.50
111.00	119.25
118.50	139.50
118.50	140.25
104.25	115.50
115.50	120.75
64.50	86.25
86.25	106.50
106.50	139.50
106.50	138.75
103.50	119.25
87.75	93.75
93.75	100.50
116.25	139.50
116.25	139.50
112.50	117.75
126.75	138.75
126.75	137.25
104.25	114.00
88.50	102.00
116.25	123.75
63.75	89.25
89.25	115.50
115.50	138.00
116.25	138.00
107.25	114.00
116.25	138.75
107.25	114.00
88.50	115.50
115.50	140.25
89.25	114.75
114.75	139.50
114.75	140.25
114.00	123.00
89.25	114.75
114.75	139.50
93.75	100.50
115.50	123.00
86.25	116.25
116.25	139.50
114.75	120.75
115.50	143.25
115.50	140.25
116.25	141.75
12.75	33.75
33.75	59.25
59.25	69.00
84.75	104.25
104.25	111.00
111.00	117.00
33.75	60.00
60.00	68.25
82.50	90.75
106.50	131.25
106.50	138.00
85.50	93.00
33.00	42.00
61.50	69.75
85.50	108.75
12.75	33.00
33.00	44.25
59.25	83.25
83.25	92.25
108.00	115.50
115.50	123.00
132.00	141.00
59.25	68.25
83.25	107.25
84.00	90.75
108.00	116.25
10.50	33.75
33.75	57.00
57.00	84.75
84.75	92.25
134.25	142.50
57.00	84.75
84.75	93.00
131.25	139.50
105.75	116.25
132.00	139.50
85.50	108.75
108.75	117.00
83.25	105.00
108.75	117.00
132.00	140.25
60.75	71.25
87.00	93.00
109.50	134.25
84.75	95.25
108.75	117.00
85.50	95.25
106.50	113.25
59.25	84.00
107.25	131.25
111.75	136.50
111.75	136.50
106.50	113.25
106.50	132.00
132.00	139.50
33.75	59.25
59.25	65.25
83.25	90.00
105.00	136.50
105.00	130.50
130.50	137.25
105.00	116.25
116.25	124.50
129.75	136.50
107.25	118.50
82.50	91.50
134.25	140.25
93.00	99.00
130.50	142.50
132.75	141.00
106.50	114.75
130.50	139.50
132.75	139.50
107.25	116.25
129.75	138.00
107.25	124.50
124.50	133.50
110.25	119.25
137.25	142.50
134.25	139.50
84.75	92.25
100.50	108.75
108.75	113.25
113.25	119.25
84.75	90.00
104.25	138.75
129.00	137.25
129.00	137.25
133.50	139.50
108.75	113.25
115.50	123.00
132.75	140.25
132.75	139.50
105.75	116.25
131.25	138.00
130.50	138.75
107.25	132.75
132.75	141.75
131.25	138.75
