# Supplementary material for: Frequency doubling in the cyanobacterial circadian clock
Source: Mol Syst Biol. 2016 Dec 22;12(12):896. doi: 10.15252/msb.20167087 (PMC5199125; doi:10.15252/msb.20167087)
Supplement: Supplementary file 8 — Source Data for Figure 1 [file MSB-12-896-s006.zip › SDataFig1C.txt]

Peak#1_Amplitude_(a.u.)	Peak#2_Amplitude_(a.u.)
96.1021	59.1590
37.1191	21.2703
48.1563	39.6160
35.5742	38.8073
53.4078	38.2188
38.2188	38.8656
54.0099	53.6672
104.0292	61.3559
80.5323	33.4371
50.6489	25.9778
46.7229	29.8721
60.8031	29.6202
107.2021	54.0230
28.3031	12.7807
31.5597	27.9030
50.9934	23.1068
111.9793	55.8162
55.1841	26.0345
50.2377	43.2003
111.0401	58.1440
99.5014	35.7759
49.9725	29.8811
80.0051	38.9292
68.5696	28.0596
28.0596	30.8694
131.0117	64.2733
85.3979	47.0922
39.8120	22.9813
56.6799	35.9642
46.7072	35.3866
24.8317	41.0203
28.3296	68.1740
68.1740	22.8917
98.7852	45.9702
83.9229	41.4842
78.3932	35.7887
62.2391	46.1223
67.1285	43.6805
97.1430	44.1134
46.1303	46.0443
42.4596	36.2733
72.0865	43.6426
69.2087	59.0085
58.8772	53.4763
79.6604	53.9201
59.4832	49.0059
49.0059	47.5563
80.3972	51.9015
84.7531	42.6041
78.1238	47.7653
91.0631	59.2307
79.8782	34.5169
78.1006	39.6231
55.6947	43.4946
81.3793	61.1928
67.1688	50.3941
73.4807	30.9810
80.0843	44.0143
59.7172	65.7690
42.0073	49.0689
25.5242	91.6186
91.6186	25.5551
76.3819	42.1954
75.2436	42.6853
64.3668	42.2836
90.1136	55.6443
59.0251	39.8908
59.8761	55.5907
40.9442	65.7860
87.5155	55.7391
66.6024	47.6404
65.4088	55.6658
81.1157	32.8220
81.1724	39.7084
40.5359	61.6449
83.0645	53.6101
72.0891	45.2021
45.2021	76.1549
36.5844	37.4252
90.5816	41.0217
41.0217	69.0790
69.0790	39.4317
51.5822	34.3714
44.1718	32.7238
17.5618	36.1208
28.3854	32.6619
37.1680	36.4396
38.7621	23.7527
62.4951	29.4302
46.7948	27.4930
49.7300	31.8918
109.9045	56.4389
56.4389	71.1650
38.2731	32.7131
46.6444	33.2819
34.0103	14.6403
68.1488	46.7731
67.8657	35.5486
41.7170	51.4837
51.4837	37.2103
47.7230	30.2846
62.2504	30.5095
38.0129	30.0662
53.1434	39.8899
94.9810	55.0597
55.0597	91.7292
36.3800	36.8310
42.7138	46.5093
46.5093	19.3800
13.7788	33.3348
32.3261	31.1712
38.7865	33.7744
101.6076	53.7780
106.0734	46.3408
57.2699	43.2255
51.2120	38.3966
38.3966	60.3022
52.7581	60.0311
22.2563	68.4357
92.3848	63.5755
65.9326	40.5893
70.2345	59.4985
98.3789	45.4604
74.3248	47.3524
63.8360	29.3848
95.9361	53.2880
132.4142	71.6248
76.7589	47.5224
99.4339	30.1213
52.0081	24.5208
79.7631	57.6811
77.3187	26.3801
62.7898	43.1438
36.8163	39.8290
61.8408	23.2584
84.0327	31.9354
73.9692	43.8678
45.8205	23.7734
62.8806	53.7862
50.0191	35.2747
55.6039	30.7277
78.0667	52.4225
56.1768	24.2724
77.2294	45.5699
67.9537	42.1174
61.1669	23.2318
49.1497	49.4436
47.3767	40.4581
47.1002	52.9145
63.2842	57.4686
61.2246	37.6224
75.2408	27.4755
56.4686	53.5109
41.1362	18.3373
54.5416	33.5930
69.8219	55.8335
80.1846	30.4533
75.7364	57.5568
33.4106	17.0483
46.9538	36.8499
37.0446	26.9373
45.7518	25.6227
74.3304	61.2285
60.9172	51.7677
38.5772	18.2922
85.3257	40.4191
51.7164	37.7991
48.4641	30.5129
56.6546	21.1874
67.9992	40.6435
41.1435	17.7405
89.3086	36.6106
34.8490	26.5446
55.3713	23.3962
51.0404	50.6527
49.8556	32.0290
38.7024	26.6060
46.7005	23.6789
62.0777	56.0656
60.0300	27.6176
47.5334	35.3114
50.2690	74.2273
65.8345	35.9338
85.3236	49.6533
61.3064	27.6296
26.4590	16.8235
51.3789	28.6584
54.3334	26.6547
37.4158	26.1956
42.0481	24.5834
55.5130	37.3961
42.2058	23.3344
46.5962	38.1945
89.2342	27.4879
36.3888	24.5013
55.0907	25.8635
79.4543	39.7251
41.0621	24.8395
36.5532	17.8346
61.9919	15.9174
73.9280	41.3059
62.1868	39.0089
40.5901	20.8029
35.7072	35.9018
30.7598	25.5941
34.1430	10.7563
55.3195	20.1734
20.1734	17.0342
55.3358	36.9032
52.5231	19.5490
34.8871	22.0013
22.0013	19.0240
52.2958	41.0371
31.2651	20.9915
35.5689	22.0306
62.6118	30.6618
43.2303	26.3345
42.5535	26.0144
61.9453	44.9971
51.6959	34.9367
63.6846	43.0758
42.7357	16.0716
25.5800	28.7836
38.8139	11.8943
51.7421	29.9721
17.8868	53.4527
53.4527	43.2191
53.0839	47.7660
53.1042	42.3793
59.6732	28.2680
34.8166	12.8099
42.5990	35.2028
74.4613	28.9837
40.5649	43.3745
71.9193	49.7751
44.4232	29.3846
40.7866	32.1385
48.0617	32.9292
25.3820	29.2521
63.9196	24.0263
64.2259	35.1209
39.5941	27.5148
55.2459	48.0756
45.6743	24.9247
44.3947	38.1735
34.4508	28.0609
59.1108	31.8527
39.5052	18.6208
42.1070	40.6300
93.3787	39.3362
58.6686	44.9369
39.6880	29.5679
54.9807	39.1483
65.4783	38.0064
88.5601	57.7834
89.9504	35.4562
69.2539	20.2927
20.2927	47.6145
47.6145	41.4370
58.4005	43.1569
83.0818	65.3871
58.3012	24.2324
79.4435	49.1434
89.0591	20.8258
95.7875	52.8643
64.0698	43.0452
69.3048	20.8307
67.2671	35.7503
90.0363	42.8713
66.2613	35.3176
74.0549	44.6511
61.6377	43.2079
55.0777	26.0879
81.6918	31.6867
69.0471	27.9351
81.2615	45.8033
68.2963	53.5810
73.9510	30.0639
30.0639	27.7456
56.6266	31.0150
68.6254	28.6410
71.7970	32.7521
68.9405	41.1154
77.3666	56.5795
63.9443	44.7490
44.8649	43.7561
77.8404	52.7143
43.9683	37.0837
75.0742	34.8469
88.3753	59.5907
84.9648	40.2661
67.0177	49.0139
56.7296	34.9770
62.1649	41.1536
77.9389	34.4960
66.6673	35.4586
78.6352	29.7804
52.9502	44.5194
113.1769	65.5247
78.8358	56.3887
79.2811	53.4188
36.8208	42.3805
42.3805	30.7094
40.0724	40.5513
30.8513	39.4931
86.1105	43.0939
77.8473	55.1349
93.3972	19.4066
19.4066	64.4234
60.1671	30.6159
73.6738	51.8257
65.8009	39.0000
68.2422	51.4048
61.1154	41.7533
71.3191	41.8099
84.7853	34.4175
97.1847	47.2839
81.4948	36.1040
64.6967	45.9164
61.8000	45.8704
44.2002	23.9906
58.5409	31.4622
102.2855	64.5206
67.7375	21.2061
49.3965	46.8069
47.8082	29.2080
65.1562	47.5557
46.9562	21.3010
34.5876	29.4811
57.5229	27.4735
50.5658	35.7163
65.5869	30.0868
49.9430	24.2427
57.4016	25.4626
47.3413	34.1188
47.0069	20.8961
42.0258	39.4668
82.0461	43.7806
77.1811	57.3106
58.4666	27.1482
42.5093	25.8905
38.8720	26.1585
43.4851	23.7301
38.0745	17.6030
35.6540	24.4445
50.6550	35.5576
92.9450	47.8810
61.2962	32.7940
51.3824	28.9152
44.4204	33.9764
43.0773	28.4548
53.6641	29.1144
13.5468	22.6387
27.0842	20.7943
65.4074	39.0210
24.2427	15.8427
43.5265	32.2688
81.5915	50.2072
55.0633	20.6383
61.7845	32.1901
36.8718	12.9182
93.9232	48.0146
45.5927	25.9026
35.0991	26.2158
46.3970	32.3137
68.1404	49.1277
65.2036	31.9639
28.1296	21.5004
31.3753	23.7221
67.7478	37.3216
29.6555	20.7698
35.1472	24.5456
31.4820	29.0738
61.1688	41.7879
43.7704	24.7258
43.1926	28.6399
37.1184	27.6281
73.8928	47.6598
40.1688	23.8589
23.0093	9.0128
32.6802	18.5410
75.6401	45.4375
50.0264	31.0370
56.1872	45.9969
47.1469	35.4858
56.5185	45.2472
52.2525	22.6754
84.5091	47.4172
53.6126	48.6559
49.3743	22.6949
61.3942	50.5218
78.1451	39.8666
33.6113	23.7822
41.5833	27.3623
42.9190	20.7758
35.5249	20.0815
33.1360	23.9761
47.1536	27.8925
73.8794	56.6843
38.7168	20.5751
69.5998	41.2105
53.2390	16.8170
59.7811	36.2883
87.0430	15.1938
15.1938	36.9726
62.8602	41.5247
66.4481	33.7037
68.0534	41.9880
60.1449	36.6603
50.4764	28.6751
63.6004	37.8379
60.8823	34.6869
57.5201	47.6569
66.8950	35.9696
55.7594	22.0251
14.7433	19.8792
23.4853	43.6633
58.0086	37.6217
68.6709	55.0829
54.2752	42.3670
42.6578	43.0670
50.3854	38.2172
67.3422	24.2589
63.2451	28.8081
14.2389	52.8962
34.4493	42.8662
50.9863	33.3857
61.9764	54.1373
11.5753	42.4791
42.4791	24.5441
94.6631	49.7345
15.9716	54.3397
54.3397	15.9018
20.7252	55.7680
55.7680	40.1485
55.7876	34.4037
56.8671	44.2480
54.7604	26.5924
53.6319	32.7354
65.5601	39.6232
70.6907	61.4242
59.1206	39.3285
92.9435	39.3467
48.5706	32.9145
84.2239	55.9387
60.7398	31.5030
49.3697	25.6137
65.6343	30.2355
64.4711	54.3053
79.2494	45.4526
92.7354	56.3754
83.4506	49.5651
63.0293	30.2175
81.8158	42.5797
51.4834	27.2787
19.9242	24.1154
14.9998	31.3888
39.4680	26.6304
56.1662	57.4670
22.2877	20.8035
71.4721	52.6042
46.7835	36.4822
79.8871	58.2948
21.1388	54.9592
51.8733	51.5842
68.2672	25.1476
25.1476	53.6794
31.6572	52.1443
22.1366	33.1613
68.5362	48.8191
93.1184	58.6002
38.5652	54.7261
54.7261	46.4757
75.0054	55.7041
78.1067	61.8727
71.1977	27.1916
70.1247	53.3772
70.8013	41.7939
86.4776	51.9662
102.6967	29.4476
44.3178	52.1364
64.5129	25.5282
120.9222	49.4581
107.8657	41.6618
37.5229	34.5882
48.1111	25.7416
46.4187	32.4315
51.4033	47.1008
20.4739	39.2917
74.1564	46.1263
17.6639	69.6907
107.2017	50.5940
79.0061	47.1555
20.7281	61.2830
61.2830	38.3693
69.5138	53.7233
77.7716	45.9827
55.9726	11.8132
11.8132	36.1606
19.3195	52.3818
53.9868	32.6894
39.1776	34.0556
79.7701	43.3796
24.9210	33.4412
33.4412	39.6938
56.8403	35.9814
50.7685	59.3731
62.9998	33.1228
25.1416	39.4246
39.4246	43.0940
25.3542	45.9574
80.4217	57.2136
57.2136	55.6165
67.8397	66.1080
15.1838	46.0394
13.8922	46.9200
100.9122	53.5143
51.3053	51.4254
26.8552	60.6954
42.3321	36.3783
95.8970	35.1670
60.5241	33.2341
85.4562	36.4347
33.2640	44.3555
44.3555	34.0819
85.2919	48.0776
66.7060	33.3243
85.9214	39.5049
49.5940	24.7824
53.1358	36.9786
87.2304	61.6173
51.8023	28.1172
37.4316	37.8918
37.8918	23.0768
44.0295	32.2411
97.2688	72.7527
72.8218	54.2729
67.1595	47.1043
78.7009	36.3990
75.8497	58.8271
83.5192	45.2452
51.5218	33.3338
79.7856	39.9865
54.9272	36.0766
71.9356	48.1436
78.3502	31.8213
51.9318	34.4746
73.8938	32.7996
90.0415	56.6914
79.5328	21.7538
55.9213	35.9946
56.1601	43.1232
49.1278	74.3659
67.0388	40.5830
55.5585	48.2236
66.6015	29.5293
65.3749	47.0501
52.8714	34.6500
50.5659	23.5933
23.5933	23.4839
68.5074	39.5656
56.5432	26.6857
69.8928	51.5639
59.5964	44.3946
44.6477	24.2018
51.4121	35.6417
60.1110	45.1038
49.1318	49.6944
38.9155	51.6678
42.6353	29.3870
59.3322	38.0971
65.7905	23.2439
16.0805	31.3262
75.9992	47.7960
34.5692	38.8552
50.5004	41.6219
104.6396	51.1176
38.4325	32.3574
32.3574	50.2943
50.2943	41.1559
35.1309	40.0989
53.7086	28.0662
39.6021	24.8237
81.8102	54.3861
60.5677	57.7974
49.0404	28.3331
61.0304	55.5197
53.6011	23.4999
56.4924	31.5054
