# Supplementary material for: Frequency doubling in the cyanobacterial circadian clock
Source: Mol Syst Biol. 2016 Dec 22;12(12):896. doi: 10.15252/msb.20167087 (PMC5199125; doi:10.15252/msb.20167087)
Supplement: Supplementary file 8 — Source Data for Figure 1 [file MSB-12-896-s006.zip › SDataFig1E.txt]

Peak#1_Time_(h)	Peak#2_Time_(h)
9.00	35.25
35.25	56.25
56.25	81.00
81.00	111.75
59.25	83.25
83.25	91.50
9.00	36.00
36.00	56.25
56.25	82.50
82.50	110.25
56.25	84.75
84.75	111.00
10.50	36.75
36.75	58.50
82.50	108.00
58.50	81.00
81.00	108.75
56.25	83.25
82.50	111.75
84.00	112.50
36.75	57.75
57.75	82.50
82.50	111.00
82.50	108.75
84.00	108.75
82.50	114.75
35.25	57.00
57.00	82.50
82.50	111.75
82.50	110.25
57.00	82.50
82.50	110.25
82.50	110.25
36.00	57.00
82.50	110.25
82.50	113.25
56.25	82.50
36.75	59.25
59.25	83.25
83.25	109.50
82.50	106.50
82.50	110.25
10.50	34.50
34.50	57.00
57.00	84.75
34.50	60.75
60.75	82.50
82.50	114.00
82.50	110.25
60.75	84.75
60.75	84.75
84.75	109.50
84.75	115.50
81.00	111.75
57.00	86.25
60.75	85.50
85.50	114.75
57.00	88.50
88.50	111.75
88.50	111.75
57.00	90.00
90.00	113.25
90.00	112.50
81.00	105.00
81.00	108.00
57.75	81.00
82.50	107.25
83.25	112.50
83.25	108.75
82.50	111.75
84.75	111.75
83.25	114.00
82.50	107.25
82.50	109.50
111.00	118.50
81.00	108.75
9.75	36.75
36.75	60.00
60.00	82.50
82.50	111.75
60.00	83.25
83.25	111.00
9.75	33.00
33.00	39.00
59.25	84.75
84.75	110.25
110.25	115.50
9.75	31.50
81.75	109.50
81.75	107.25
36.75	62.25
62.25	84.75
33.75	39.00
63.00	84.00
84.00	111.75
84.00	107.25
83.25	111.75
63.00	87.75
106.50	114.75
84.00	111.00
82.50	108.75
62.25	84.00
84.00	114.00
84.75	111.75
84.00	114.00
84.75	110.25
109.50	114.75
59.25	84.75
84.75	112.50
99.00	108.75
31.50	56.25
80.25	108.75
31.50	60.75
60.75	80.25
6.75	31.50
82.50	109.50
82.50	109.50
81.00	105.75
31.50	58.50
58.50	82.50
82.50	108.00
80.25	110.25
58.50	87.00
87.00	108.00
60.75	84.75
84.75	108.00
84.75	108.00
81.00	107.25
82.50	111.00
84.75	110.25
84.75	110.25
82.50	108.75
32.25	55.50
55.50	83.25
83.25	109.50
9.75	29.25
29.25	54.00
54.00	81.75
81.75	107.25
29.25	57.00
32.25	57.75
57.75	88.50
57.75	83.25
54.00	80.25
80.25	111.00
10.50	37.50
37.50	57.75
84.75	93.75
10.50	32.25
32.25	60.00
60.00	85.50
85.50	110.25
57.75	84.00
84.00	110.25
84.75	92.25
84.00	110.25
84.00	111.00
57.75	84.75
84.75	111.00
84.75	110.25
84.75	90.75
60.00	83.25
83.25	110.25
83.25	111.00
60.00	84.00
84.00	114.75
84.00	113.25
80.25	106.50
83.25	110.25
57.75	83.25
83.25	109.50
57.00	81.00
81.00	107.25
55.50	83.25
57.00	81.75
81.75	108.00
81.75	110.25
81.00	106.50
88.50	109.50
81.75	106.50
57.00	81.75
81.75	108.75
81.75	108.75
55.50	83.25
83.25	113.25
83.25	108.00
83.25	110.25
55.50	83.25
83.25	105.75
83.25	110.25
83.25	111.00
83.25	110.25
106.50	112.50
83.25	108.75
108.75	114.75
80.25	108.00
108.00	117.75
84.00	111.75
86.25	110.25
85.50	111.00
57.75	64.50
87.00	111.75
33.75	63.00
63.00	85.50
85.50	113.25
9.75	34.50
34.50	57.00
87.75	109.50
87.75	109.50
9.75	33.00
33.00	59.25
59.25	86.25
86.25	110.25
86.25	109.50
59.25	65.25
59.25	64.50
87.75	108.75
53.25	66.75
86.25	110.25
85.50	110.25
86.25	111.75
59.25	84.00
85.50	111.00
57.75	63.00
86.25	111.75
86.25	110.25
59.25	85.50
85.50	111.75
85.50	111.75
85.50	110.25
33.00	57.00
85.50	109.50
57.00	87.00
87.00	112.50
87.00	109.50
53.25	63.00
86.25	111.00
59.25	85.50
85.50	110.25
85.50	111.00
86.25	114.75
86.25	112.50
9.75	33.00
33.00	60.75
60.75	85.50
85.50	110.25
33.00	57.75
57.75	83.25
83.25	110.25
83.25	109.50
57.75	87.00
87.00	110.25
85.50	108.00
63.00	90.00
90.00	110.25
60.75	84.00
84.00	107.25
33.00	63.00
33.00	57.00
57.00	63.00
87.00	110.25
86.25	111.00
85.50	108.75
87.00	111.00
57.75	84.75
84.75	109.50
84.75	111.00
90.00	112.50
57.75	84.00
84.00	109.50
84.00	108.75
57.75	85.50
85.50	109.50
84.00	108.75
84.75	109.50
85.50	108.75
85.50	111.75
85.50	109.50
85.50	111.00
87.75	109.50
86.25	110.25
8.25	32.25
32.25	54.75
54.75	81.00
7.50	32.25
32.25	54.00
54.00	86.25
7.50	32.25
32.25	55.50
54.75	81.00
32.25	54.00
32.25	56.25
57.00	81.75
32.25	57.00
57.00	81.00
8.25	32.25
32.25	54.00
32.25	58.50
58.50	79.50
57.00	81.00
57.00	81.75
54.00	86.25
56.25	84.00
55.50	81.00
32.25	55.50
55.50	86.25
32.25	57.75
57.75	81.00
57.00	79.50
55.50	84.75
54.00	80.25
54.00	81.75
57.75	81.75
58.50	83.25
55.50	84.00
54.00	82.50
14.25	33.00
33.00	60.00
60.00	84.75
84.75	113.25
33.00	60.75
86.25	116.25
87.75	112.50
33.00	59.25
59.25	84.75
33.00	60.75
60.75	68.25
112.50	117.00
14.25	35.25
35.25	60.75
60.75	87.75
87.75	114.75
87.00	114.00
87.00	111.75
87.00	112.50
59.25	87.75
87.75	113.25
87.75	114.75
35.25	60.00
84.00	112.50
35.25	60.00
87.75	112.50
87.75	115.50
86.25	108.75
86.25	114.75
86.25	116.25
35.25	42.00
91.50	116.25
87.75	115.50
91.50	115.50
91.50	120.00
87.75	117.00
35.25	63.00
87.75	113.25
87.75	112.50
86.25	112.50
111.00	117.00
33.00	61.50
61.50	68.25
87.75	112.50
87.75	118.50
11.25	32.25
32.25	60.75
60.75	84.00
84.00	109.50
84.00	113.25
32.25	57.00
57.00	84.75
84.75	114.75
84.75	111.00
32.25	60.75
60.75	84.00
84.00	114.75
84.00	114.75
84.00	109.50
84.00	115.50
84.75	109.50
11.25	35.25
56.25	63.00
84.00	108.00
82.50	114.75
35.25	56.25
56.25	82.50
35.25	63.00
63.00	84.00
84.00	108.00
84.75	107.25
84.00	108.00
82.50	108.75
84.00	107.25
35.25	60.75
63.00	84.00
84.00	111.75
32.25	58.50
82.50	108.75
84.75	110.25
58.50	82.50
82.50	111.75
84.00	111.00
84.00	109.50
82.50	105.75
82.50	110.25
60.75	82.50
82.50	114.75
82.50	111.75
84.75	111.75
84.00	111.00
9.75	30.75
30.75	40.50
40.50	64.50
64.50	85.50
35.25	62.25
62.25	85.50
31.50	36.00
61.50	81.75
11.25	30.00
30.00	37.50
61.50	84.75
84.75	88.50
61.50	86.25
30.00	59.25
59.25	84.75
30.00	60.75
60.75	82.50
35.25	63.75
63.75	86.25
60.00	85.50
59.25	85.50
60.75	83.25
35.25	59.25
59.25	86.25
59.25	84.75
60.00	84.75
63.75	84.00
61.50	88.50
35.25	57.00
59.25	82.50
35.25	59.25
59.25	81.00
30.75	63.00
63.00	85.50
59.25	85.50
60.00	83.25
63.00	85.50
59.25	90.00
59.25	84.00
59.25	86.25
64.50	84.00
58.50	84.00
35.25	58.50
58.50	84.00
