# Supplementary material for: Frequency doubling in the cyanobacterial circadian clock
Source: Mol Syst Biol. 2016 Dec 22;12(12):896. doi: 10.15252/msb.20167087 (PMC5199125; doi:10.15252/msb.20167087)
Supplement: Supplementary file 9 — Source Data for Figure 3 [file MSB-12-896-s007.zip › SDataFig3D.txt]

Peak#1_Time_(h)	Peak#2_Time_(h)
24.75	51.75
51.75	77.25
77.25	103.50
77.25	103.50
26.25	51.75
51.75	77.25
77.25	102.75
77.25	102.75
77.25	103.50
77.25	103.50
51.75	78.75
78.75	102.00
78.75	102.00
77.25	105.00
77.25	105.00
24.75	52.50
52.50	78.00
78.00	104.25
26.25	53.25
53.25	78.00
78.00	104.25
78.00	103.50
78.00	104.25
24.75	51.00
51.00	77.25
77.25	104.25
26.25	53.25
53.25	78.75
78.75	105.00
78.75	103.50
51.00	77.25
77.25	103.50
78.75	105.00
51.75	78.00
78.00	105.00
78.75	104.25
77.25	103.50
53.25	78.00
78.00	104.25
77.25	104.25
78.00	105.00
78.00	104.25
24.75	51.75
51.75	78.75
78.75	103.50
78.75	104.25
53.25	78.00
78.00	104.25
78.75	104.25
78.00	104.25
78.00	103.50
78.75	106.50
78.75	104.25
78.75	104.25
78.00	105.00
26.25	53.25
53.25	78.00
78.00	103.50
78.00	102.75
78.00	103.50
78.00	105.00
53.25	77.25
77.25	104.25
77.25	104.25
78.00	104.25
78.00	104.25
77.25	104.25
77.25	104.25
51.75	78.75
78.75	105.00
78.75	105.00
52.50	78.00
78.00	104.25
78.00	104.25
78.00	103.50
78.00	105.00
77.25	103.50
78.00	103.50
78.75	105.00
78.00	103.50
77.25	103.50
29.25	55.50
55.50	81.75
81.75	108.00
29.25	54.75
54.75	78.00
78.00	106.50
78.00	105.75
54.75	80.25
80.25	105.75
80.25	106.50
28.50	54.00
54.00	81.00
81.00	105.75
81.00	105.75
54.00	80.25
80.25	106.50
80.25	106.50
28.50	54.75
54.75	79.50
79.50	105.00
54.75	81.00
81.00	105.75
79.50	105.00
81.00	105.75
54.00	80.25
80.25	106.50
80.25	106.50
54.75	78.00
78.00	105.00
78.00	105.75
54.75	80.25
80.25	106.50
80.25	105.75
54.75	80.25
80.25	106.50
80.25	106.50
29.25	55.50
55.50	80.25
80.25	106.50
55.50	80.25
80.25	107.25
54.00	80.25
80.25	105.00
80.25	105.75
54.75	81.75
81.75	106.50
81.75	106.50
55.50	81.00
81.00	105.75
80.25	105.75
80.25	107.25
81.00	106.50
29.25	56.25
56.25	84.75
84.75	108.75
29.25	54.75
54.75	84.75
84.75	108.00
56.25	81.75
81.75	107.25
81.75	108.75
56.25	82.50
82.50	108.00
54.75	81.00
81.00	108.00
81.00	107.25
55.50	81.00
81.00	107.25
81.00	107.25
54.75	82.50
82.50	107.25
29.25	56.25
56.25	80.25
80.25	107.25
56.25	81.00
81.00	107.25
80.25	107.25
29.25	54.75
54.75	81.00
81.00	107.25
81.00	107.25
80.25	108.00
56.25	81.00
81.00	107.25
81.00	107.25
81.00	106.50
81.00	107.25
54.75	82.50
82.50	108.00
82.50	107.25
55.50	81.75
81.75	108.00
81.75	107.25
81.75	106.50
81.75	106.50
81.75	108.75
81.75	108.75
82.50	107.25
81.00	107.25
81.00	107.25
10.50	35.25
35.25	60.75
60.75	85.50
60.75	84.75
10.50	33.00
33.00	60.75
60.75	85.50
10.50	34.50
34.50	60.75
60.75	85.50
60.75	85.50
10.50	34.50
34.50	60.75
60.75	86.25
34.50	60.75
60.75	85.50
10.50	34.50
34.50	60.75
60.75	85.50
34.50	60.75
60.75	85.50
10.50	35.25
35.25	60.75
60.75	85.50
10.50	34.50
34.50	60.75
60.75	85.50
60.75	85.50
10.50	33.75
33.75	61.50
61.50	87.00
10.50	35.25
35.25	61.50
61.50	86.25
61.50	86.25
35.25	60.75
60.75	86.25
61.50	86.25
33.00	60.75
60.75	85.50
60.75	85.50
60.75	87.00
60.75	86.25
60.75	86.25
60.75	86.25
34.50	60.75
60.75	86.25
34.50	61.50
61.50	86.25
35.25	60.00
60.00	84.75
60.00	85.50
60.75	86.25
60.75	85.50
60.75	85.50
60.75	85.50
61.50	86.25
60.75	85.50
60.75	84.75
60.75	86.25
5.25	29.25
29.25	55.50
55.50	80.25
80.25	105.00
105.00	130.50
5.25	30.75
30.75	56.25
56.25	81.00
81.00	105.75
105.75	131.25
5.25	30.00
30.00	55.50
55.50	81.00
81.00	105.75
105.75	130.50
56.25	80.25
80.25	105.75
105.75	131.25
80.25	105.75
105.75	130.50
55.50	80.25
80.25	105.00
105.00	130.50
5.25	30.75
30.75	54.00
54.00	80.25
80.25	104.25
104.25	130.50
104.25	129.75
54.00	79.50
79.50	105.00
105.00	130.50
80.25	105.00
105.00	130.50
105.00	129.75
29.25	54.75
54.75	80.25
80.25	106.50
106.50	131.25
106.50	131.25
29.25	54.75
54.75	80.25
80.25	105.75
105.75	130.50
80.25	106.50
106.50	131.25
54.75	80.25
80.25	105.75
105.75	131.25
105.75	132.00
30.75	54.75
54.75	82.50
82.50	105.75
105.75	131.25
80.25	105.00
105.00	130.50
30.00	54.75
54.75	79.50
79.50	106.50
106.50	131.25
105.75	132.00
105.00	130.50
106.50	131.25
29.25	54.75
54.75	79.50
79.50	106.50
106.50	130.50
106.50	131.25
30.75	54.00
54.00	78.75
78.75	104.25
104.25	129.75
30.75	54.75
54.75	79.50
79.50	105.00
105.00	130.50
105.00	130.50
54.75	80.25
80.25	105.00
105.00	129.75
104.25	129.75
105.00	129.75
82.50	105.75
105.75	131.25
80.25	105.75
105.75	132.00
54.75	80.25
80.25	105.00
105.00	130.50
105.00	130.50
54.75	79.50
79.50	105.75
105.75	130.50
54.75	79.50
79.50	105.75
105.75	131.25
54.75	81.00
81.00	105.75
105.75	131.25
105.75	131.25
81.00	104.25
104.25	131.25
30.75	54.75
54.75	82.50
82.50	107.25
107.25	130.50
82.50	106.50
106.50	131.25
105.75	131.25
105.75	132.00
80.25	105.75
105.75	129.75
54.00	79.50
79.50	104.25
104.25	132.75
104.25	130.50
55.50	79.50
79.50	105.75
105.75	132.00
79.50	106.50
106.50	132.00
105.75	132.00
79.50	106.50
106.50	132.75
106.50	132.00
80.25	105.00
105.00	131.25
105.00	130.50
79.50	105.75
105.75	130.50
54.75	80.25
80.25	105.75
105.75	131.25
80.25	106.50
106.50	132.75
105.75	132.00
54.75	81.00
81.00	105.00
105.00	130.50
54.75	81.00
81.00	107.25
107.25	131.25
55.50	80.25
80.25	105.00
105.00	131.25
105.00	132.00
106.50	131.25
105.75	130.50
105.00	130.50
106.50	131.25
107.25	131.25
104.25	131.25
104.25	131.25
30.75	56.25
56.25	81.00
81.00	106.50
106.50	132.00
81.00	105.00
105.00	131.25
54.00	79.50
79.50	104.25
104.25	130.50
104.25	130.50
105.00	131.25
105.00	131.25
105.00	131.25
79.50	105.75
105.75	132.00
81.00	105.00
105.00	131.25
79.50	105.75
105.75	132.00
105.75	131.25
105.75	130.50
105.00	131.25
55.50	81.00
81.00	105.00
105.00	132.00
106.50	132.00
105.00	132.00
56.25	80.25
80.25	107.25
107.25	131.25
107.25	131.25
81.00	106.50
106.50	132.00
106.50	131.25
81.00	106.50
106.50	132.00
106.50	132.00
81.00	104.25
104.25	131.25
104.25	132.00
79.50	107.25
107.25	129.75
78.75	104.25
104.25	130.50
80.25	105.75
105.75	131.25
81.00	106.50
106.50	131.25
105.00	130.50
105.00	130.50
54.75	79.50
79.50	105.75
105.75	130.50
79.50	105.75
105.75	131.25
105.75	131.25
106.50	129.75
106.50	132.00
107.25	132.75
105.75	131.25
104.25	130.50
7.50	31.50
31.50	58.50
58.50	83.25
83.25	108.00
108.00	135.00
7.50	33.00
33.00	57.75
57.75	81.75
81.75	108.00
108.00	133.50
81.75	108.00
108.00	133.50
33.00	58.50
58.50	83.25
83.25	111.75
111.75	134.25
6.75	33.00
33.00	57.75
57.75	84.00
84.00	110.25
110.25	135.00
110.25	135.00
33.00	59.25
59.25	84.75
84.75	108.75
108.75	135.00
108.75	134.25
6.75	33.00
33.00	59.25
59.25	82.50
82.50	108.00
108.00	133.50
108.00	133.50
57.75	82.50
82.50	108.00
108.00	133.50
108.00	133.50
57.75	84.75
84.75	110.25
110.25	134.25
59.25	83.25
83.25	108.75
108.75	132.75
108.75	133.50
110.25	133.50
58.50	83.25
83.25	108.75
108.75	133.50
108.75	134.25
6.75	33.00
33.00	57.75
57.75	82.50
82.50	106.50
106.50	132.75
33.00	58.50
58.50	83.25
83.25	108.75
108.75	133.50
108.75	134.25
83.25	107.25
107.25	133.50
106.50	132.75
107.25	133.50
84.00	108.75
108.75	134.25
108.75	135.75
83.25	108.75
108.75	134.25
108.75	134.25
82.50	107.25
107.25	133.50
59.25	82.50
82.50	108.00
108.00	133.50
33.00	57.00
57.00	84.75
84.75	108.75
108.75	134.25
107.25	134.25
108.00	134.25
108.75	134.25
82.50	108.00
108.00	132.75
108.00	133.50
31.50	58.50
58.50	84.00
84.00	108.00
108.00	135.00
83.25	108.75
108.75	134.25
58.50	84.00
84.00	108.75
108.75	135.00
84.75	108.00
108.00	135.00
108.00	135.00
57.75	82.50
82.50	108.00
108.00	133.50
108.00	132.75
108.00	134.25
108.75	134.25
108.75	133.50
58.50	82.50
82.50	108.75
108.75	135.00
108.75	135.00
31.50	57.75
57.75	82.50
82.50	108.00
108.00	134.25
82.50	109.50
109.50	134.25
33.00	57.75
57.75	82.50
82.50	108.75
108.75	132.75
109.50	134.25
33.00	59.25
59.25	83.25
83.25	108.75
108.75	133.50
108.75	132.75
57.75	84.00
84.00	108.75
108.75	135.00
108.75	134.25
82.50	108.00
108.00	133.50
108.00	133.50
84.00	110.25
110.25	134.25
110.25	135.00
108.00	135.00
108.75	133.50
58.50	83.25
83.25	108.00
108.00	133.50
58.50	83.25
83.25	108.75
108.75	134.25
84.00	108.75
108.75	135.00
83.25	108.00
108.00	133.50
108.00	133.50
84.75	108.75
108.75	134.25
57.75	82.50
82.50	109.50
109.50	133.50
108.00	133.50
108.75	134.25
109.50	134.25
83.25	108.75
108.75	135.75
108.75	135.00
33.00	59.25
59.25	83.25
83.25	108.75
108.75	134.25
83.25	108.75
108.75	134.25
57.00	84.75
84.75	110.25
110.25	133.50
84.75	108.75
108.75	134.25
33.00	58.50
58.50	84.00
84.00	108.75
108.75	134.25
6.75	32.25
32.25	59.25
59.25	83.25
83.25	108.75
108.75	133.50
108.75	135.00
108.75	135.00
108.75	134.25
82.50	107.25
107.25	134.25
59.25	84.75
84.75	110.25
110.25	134.25
84.75	108.00
108.00	133.50
108.00	134.25
59.25	83.25
83.25	108.75
108.75	135.00
82.50	108.00
108.00	134.25
83.25	108.75
108.75	134.25
108.00	134.25
84.75	108.00
108.00	134.25
82.50	108.00
108.00	133.50
108.00	134.25
108.75	134.25
108.00	133.50
83.25	109.50
109.50	134.25
84.00	108.75
108.75	134.25
108.75	134.25
31.50	57.75
57.75	84.00
84.00	108.75
108.75	135.75
108.75	135.00
84.00	108.75
108.75	133.50
108.75	135.75
83.25	108.00
108.00	133.50
32.25	58.50
58.50	84.00
84.00	110.25
110.25	134.25
108.00	135.00
110.25	134.25
84.00	108.75
108.75	135.00
108.75	134.25
57.75	84.00
84.00	108.75
108.75	135.00
108.75	135.00
84.00	108.75
108.75	135.75
108.75	135.00
81.75	108.75
108.75	134.25
108.75	133.50
81.75	107.25
107.25	134.25
107.25	134.25
83.25	110.25
110.25	135.75
110.25	135.00
84.00	109.50
109.50	134.25
83.25	109.50
109.50	135.00
83.25	110.25
110.25	135.00
84.00	109.50
109.50	134.25
108.75	133.50
107.25	133.50
108.75	134.25
110.25	133.50
108.75	134.25
110.25	134.25
109.50	134.25
8.25	33.75
33.75	57.75
57.75	84.00
84.00	108.75
33.75	58.50
58.50	83.25
83.25	109.50
83.25	109.50
8.25	33.00
33.00	58.50
58.50	84.00
84.00	110.25
84.00	110.25
33.00	57.75
57.75	83.25
83.25	108.75
33.75	58.50
58.50	84.00
84.00	108.75
84.00	106.50
58.50	83.25
83.25	108.00
33.75	59.25
59.25	84.00
84.00	108.75
58.50	84.00
84.00	108.75
8.25	34.50
34.50	58.50
58.50	85.50
85.50	110.25
83.25	108.75
33.75	57.75
57.75	85.50
85.50	110.25
83.25	108.75
58.50	84.00
84.00	108.75
57.75	81.75
81.75	108.75
83.25	108.00
8.25	33.75
33.75	60.00
60.00	84.75
84.75	108.75
34.50	60.75
60.75	86.25
86.25	109.50
57.75	84.00
84.00	109.50
33.00	58.50
58.50	84.00
84.00	108.75
34.50	59.25
59.25	84.75
84.75	109.50
84.00	110.25
84.00	108.75
33.00	59.25
59.25	83.25
83.25	108.75
85.50	108.75
84.00	108.75
83.25	108.75
85.50	108.75
58.50	84.00
84.00	109.50
33.75	60.00
60.00	84.75
84.75	109.50
84.00	110.25
58.50	84.00
84.00	109.50
57.75	84.75
84.75	110.25
59.25	84.00
84.00	109.50
34.50	60.00
60.00	84.75
84.75	108.75
84.75	108.75
84.00	109.50
84.75	108.75
86.25	109.50
60.00	84.75
84.75	110.25
84.75	109.50
84.00	108.75
84.75	109.50
60.00	84.75
84.75	108.75
60.00	84.00
84.00	109.50
33.75	60.00
60.00	84.00
84.00	108.75
84.00	111.00
33.75	58.50
58.50	83.25
83.25	108.75
84.00	108.75
60.00	82.50
82.50	108.75
84.75	108.00
59.25	84.00
84.00	109.50
60.00	84.00
84.00	108.75
84.75	109.50
60.75	84.75
84.75	108.75
84.00	108.75
58.50	84.00
84.00	108.00
84.00	107.25
84.00	109.50
82.50	108.75
83.25	108.75
84.00	109.50
84.75	108.75
81.75	108.75
