# Supplementary material for: Frequency doubling in the cyanobacterial circadian clock
Source: Mol Syst Biol. 2016 Dec 22;12(12):896. doi: 10.15252/msb.20167087 (PMC5199125; doi:10.15252/msb.20167087)
Supplement: Supplementary file 9 — Source Data for Figure 3 [file MSB-12-896-s007.zip › SDataFig3B.txt]

Peak#1_Time_(h)	Peak#2_Time_(h)
6.75	27.75
27.75	52.50
52.50	77.25
6.75	27.75
27.75	53.25
53.25	78.00
6.75	27.00
27.00	51.75
51.75	75.75
51.75	75.75
27.75	54.00
54.00	76.50
27.00	51.75
51.75	77.25
27.75	52.50
52.50	78.75
52.50	78.75
52.50	78.75
28.50	53.25
53.25	78.75
53.25	78.75
53.25	78.75
52.50	77.25
53.25	78.75
27.75	51.00
51.00	75.75
28.50	54.00
54.00	78.00
51.00	78.75
27.00	52.50
52.50	75.00
52.50	78.00
27.00	51.75
51.75	75.75
54.00	78.00
27.75	52.50
52.50	76.50
52.50	75.00
53.25	78.00
54.00	76.50
52.50	76.50
51.75	75.75
51.75	75.75
3.75	30.00
30.00	54.00
54.00	78.00
3.75	27.00
27.00	54.00
54.00	78.75
27.00	54.00
54.00	78.75
3.75	28.50
28.50	52.50
52.50	78.75
52.50	78.75
3.75	30.00
30.00	53.25
53.25	79.50
27.00	54.00
54.00	80.25
54.00	80.25
3.75	30.00
56.25	80.25
28.50	53.25
53.25	78.75
53.25	78.75
56.25	79.50
56.25	78.75
53.25	79.50
30.00	54.75
54.75	77.25
56.25	78.75
3.00	29.25
29.25	55.50
55.50	77.25
29.25	55.50
55.50	81.00
3.00	29.25
29.25	54.00
54.00	79.50
3.00	29.25
29.25	57.75
57.75	81.00
57.75	81.75
3.00	29.25
29.25	53.25
53.25	76.50
29.25	55.50
55.50	81.00
55.50	81.00
55.50	81.00
55.50	81.00
29.25	57.75
57.75	84.75
29.25	54.75
54.75	78.00
78.00	102.75
78.00	104.25
54.00	79.50
79.50	103.50
54.75	78.75
78.75	104.25
78.75	104.25
29.25	54.00
54.00	78.75
29.25	57.75
57.75	78.75
57.75	85.50
54.00	78.75
78.75	104.25
3.75	30.00
30.00	57.00
57.00	79.50
30.00	56.25
30.00	56.25
3.75	29.25
29.25	54.00
54.00	80.25
3.75	30.00
30.00	55.50
55.50	79.50
3.75	29.25
29.25	55.50
55.50	81.00
30.00	54.75
54.75	79.50
29.25	56.25
56.25	81.00
54.00	80.25
54.00	80.25
55.50	79.50
54.75	78.75
29.25	53.25
53.25	78.75
53.25	79.50
56.25	81.00
55.50	79.50
9.00	33.75
33.75	58.50
58.50	87.00
58.50	87.00
9.00	33.00
33.00	56.25
56.25	78.75
10.50	33.00
33.00	56.25
56.25	80.25
10.50	32.25
32.25	57.00
57.00	81.75
32.25	57.75
57.75	81.00
33.00	57.75
57.75	78.00
33.00	57.00
57.00	81.75
57.00	82.50
57.75	81.75
56.25	80.25
56.25	80.25
57.00	81.00
33.75	57.75
57.75	82.50
57.75	78.75
57.75	84.75
58.50	83.25
10.50	32.25
32.25	56.25
56.25	80.25
10.50	31.50
31.50	56.25
56.25	80.25
32.25	56.25
56.25	81.00
31.50	55.50
55.50	80.25
9.00	32.25
32.25	56.25
56.25	79.50
56.25	81.00
9.00	31.50
31.50	55.50
55.50	80.25
56.25	80.25
55.50	80.25
56.25	81.00
55.50	81.00
31.50	56.25
56.25	80.25
56.25	80.25
56.25	80.25
32.25	56.25
56.25	81.75
56.25	82.50
56.25	81.75
12.00	33.75
33.75	58.50
33.75	58.50
12.00	37.50
37.50	58.50
12.75	35.25
35.25	59.25
12.75	36.00
36.00	60.00
36.00	60.00
35.25	60.75
12.00	33.00
33.00	57.00
12.00	34.50
34.50	58.50
12.00	33.75
33.75	58.50
34.50	58.50
33.75	58.50
12.00	34.50
34.50	59.25
59.25	81.75
81.75	107.25
81.75	106.50
11.25	35.25
35.25	59.25
59.25	84.00
84.00	107.25
59.25	84.00
84.00	108.00
84.00	107.25
84.00	107.25
34.50	59.25
59.25	84.00
84.00	108.00
12.00	35.25
35.25	59.25
59.25	84.00
84.00	108.75
59.25	84.00
84.00	108.00
84.00	108.00
12.00	36.00
36.00	62.25
62.25	85.50
85.50	108.75
85.50	109.50
84.00	107.25
84.00	108.00
59.25	83.25
83.25	107.25
11.25	36.00
36.00	61.50
61.50	84.75
84.75	109.50
61.50	84.75
84.75	109.50
83.25	107.25
84.75	109.50
59.25	84.00
84.00	108.00
12.00	36.00
36.00	60.75
60.75	84.00
84.00	109.50
35.25	58.50
58.50	82.50
82.50	107.25
84.00	107.25
60.75	84.75
84.75	108.75
84.75	108.75
36.00	61.50
61.50	85.50
85.50	110.25
85.50	109.50
84.00	109.50
82.50	108.00
58.50	83.25
83.25	107.25
84.75	108.75
11.25	36.00
36.00	60.75
60.75	85.50
85.50	108.75
35.25	59.25
59.25	83.25
83.25	108.75
61.50	85.50
85.50	109.50
85.50	109.50
36.00	60.00
60.00	85.50
85.50	108.75
85.50	109.50
85.50	108.75
83.25	108.75
36.00	60.00
60.00	85.50
85.50	110.25
60.75	85.50
85.50	109.50
85.50	109.50
85.50	109.50
11.25	35.25
35.25	60.75
60.75	84.75
84.75	109.50
84.75	109.50
35.25	60.75
60.75	84.00
84.00	108.00
84.00	108.00
62.25	85.50
85.50	109.50
60.00	84.75
84.75	109.50
85.50	109.50
84.75	109.50
60.00	85.50
85.50	109.50
59.25	84.00
84.00	108.75
84.00	109.50
85.50	109.50
60.75	84.75
84.75	109.50
84.75	109.50
60.75	84.00
84.00	108.00
84.00	108.00
36.00	61.50
61.50	85.50
85.50	109.50
85.50	108.75
83.25	107.25
61.50	85.50
85.50	109.50
85.50	108.75
12.00	36.00
36.00	57.00
57.00	81.00
81.00	106.50
36.00	57.00
57.00	81.75
81.75	106.50
57.00	81.00
81.00	106.50
81.00	105.75
12.00	36.75
36.75	61.50
61.50	85.50
12.00	36.75
36.75	62.25
62.25	86.25
85.50	109.50
57.00	81.00
81.00	106.50
81.00	106.50
86.25	109.50
12.75	36.00
36.00	61.50
61.50	83.25
83.25	107.25
83.25	108.00
61.50	83.25
83.25	108.75
83.25	108.75
36.00	60.00
60.00	84.75
84.75	108.00
84.75	110.25
61.50	86.25
86.25	109.50
62.25	86.25
86.25	109.50
12.75	36.00
36.00	60.75
60.75	84.75
84.75	108.75
12.00	35.25
35.25	60.00
60.00	84.00
84.00	108.75
12.75	36.00
36.00	60.00
60.00	85.50
84.75	108.75
84.00	108.75
35.25	60.00
60.00	84.00
84.00	108.00
84.00	108.00
36.00	60.00
60.00	84.75
84.75	108.75
84.75	108.75
36.75	61.50
61.50	84.75
84.75	109.50
84.75	109.50
60.00	84.00
84.00	108.00
84.00	108.00
60.00	85.50
85.50	107.25
85.50	107.25
60.00	84.00
84.00	108.00
84.00	108.75
36.75	61.50
61.50	86.25
60.75	85.50
85.50	108.75
86.25	108.75
85.50	108.75
61.50	85.50
36.00	61.50
61.50	85.50
85.50	110.25
60.00	84.75
84.75	110.25
61.50	85.50
84.75	109.50
85.50	109.50
12.75	36.00
36.00	60.75
60.75	86.25
86.25	109.50
36.00	60.00
60.00	84.75
84.75	109.50
86.25	109.50
60.00	84.75
84.75	108.75
60.75	86.25
84.75	108.75
61.50	85.50
85.50	109.50
85.50	109.50
81.75	108.00
81.00	105.75
60.00	84.75
84.75	109.50
85.50	107.25
