# Supplementary material for: Frequency doubling in the cyanobacterial circadian clock
Source: Mol Syst Biol. 2016 Dec 22;12(12):896. doi: 10.15252/msb.20167087 (PMC5199125; doi:10.15252/msb.20167087)
Supplement: Supplementary file 10 — Source Data for Figure 5 [file MSB-12-896-s008.zip › SDataFig5D.txt]

Peak#1_Time_(h)	Peak#2_Time_(h)
9.00	35.25
12.00	35.25
35.25	57.75
9.00	39.00
39.00	58.50
39.00	60.75
9.00	35.25
35.25	58.50
35.25	60.00
35.25	60.00
39.00	59.25
9.00	37.50
37.50	60.00
35.25	60.00
35.25	60.00
12.00	32.25
32.25	36.75
36.75	60.00
9.00	35.25
35.25	61.50
37.50	59.25
35.25	60.75
37.50	60.00
12.00	36.00
36.00	60.75
35.25	60.00
35.25	59.25
12.00	37.50
37.50	58.50
36.75	60.00
36.75	58.50
35.25	60.75
12.00	39.00
12.00	31.50
31.50	36.75
36.75	60.00
36.00	60.00
39.00	60.00
35.25	60.00
12.00	30.75
30.75	36.75
36.75	60.00
35.25	60.00
36.75	60.75
35.25	60.00
36.75	62.25
37.50	60.75
37.50	60.75
36.75	62.25
37.50	60.75
37.50	60.00
39.00	61.50
39.00	63.75
35.25	61.50
10.50	37.50
37.50	59.25
11.25	37.50
10.50	35.25
35.25	58.50
11.25	39.00
39.00	63.75
63.75	79.50
54.75	61.50
35.25	53.25
35.25	54.75
10.50	33.00
33.00	58.50
57.75	78.00
33.00	57.75
56.25	79.50
37.50	57.75
10.50	35.25
35.25	60.75
35.25	60.00
11.25	35.25
35.25	58.50
35.25	58.50
57.75	78.75
37.50	60.00
33.00	59.25
56.25	79.50
57.00	79.50
10.50	33.75
11.25	34.50
34.50	61.50
54.75	63.00
58.50	79.50
34.50	58.50
33.00	58.50
33.00	56.25
59.25	79.50
10.50	36.00
36.00	58.50
10.50	31.50
31.50	57.75
31.50	59.25
35.25	62.25
61.50	79.50
35.25	56.25
59.25	79.50
57.75	79.50
57.75	78.75
10.50	33.75
31.50	59.25
10.50	42.75
42.75	60.00
35.25	57.00
35.25	58.50
10.50	33.00
57.75	79.50
33.75	60.00
11.25	33.75
56.25	79.50
31.50	53.25
36.00	60.00
60.00	79.50
35.25	56.25
42.75	57.75
59.25	79.50
37.50	60.00
35.25	53.25
63.75	78.75
11.25	33.75
39.00	62.25
55.50	61.50
6.75	18.00
18.00	30.00
6.75	31.50
10.50	32.25
32.25	42.75
9.00	31.50
31.50	57.75
18.00	30.75
18.00	30.00
6.75	30.75
6.75	31.50
31.50	36.00
6.75	30.75
30.75	36.00
8.25	33.00
33.00	56.25
33.00	56.25
33.00	56.25
8.25	32.25
32.25	54.75
8.25	31.50
32.25	56.25
8.25	42.75
32.25	57.75
32.25	55.50
8.25	32.25
32.25	56.25
32.25	57.00
32.25	56.25
32.25	57.00
10.50	31.50
54.75	60.75
6.75	33.75
9.00	33.75
9.00	31.50
10.50	33.75
33.75	54.00
31.50	54.75
31.50	57.75
10.50	33.75
9.00	32.25
42.75	57.75
42.75	57.75
33.00	57.00
9.00	12.75
31.50	36.75
9.00	13.50
13.50	31.50
31.50	36.75
36.75	57.75
9.00	30.75
30.75	35.25
30.75	36.75
9.00	34.50
9.00	31.50
36.75	60.00
12.00	36.75
12.75	37.50
31.50	57.00
32.25	36.75
12.00	38.25
12.00	36.75
12.00	34.50
36.75	59.25
12.75	34.50
34.50	62.25
12.00	35.25
35.25	62.25
31.50	36.75
36.75	59.25
9.00	31.50
36.75	58.50
34.50	58.50
12.75	36.75
36.75	61.50
34.50	58.50
35.25	60.00
31.50	56.25
36.75	57.75
35.25	63.75
35.25	60.00
12.00	35.25
35.25	63.75
34.50	62.25
36.75	60.00
32.25	38.25
38.25	62.25
35.25	62.25
36.75	58.50
36.75	60.00
38.25	59.25
38.25	60.75
12.75	37.50
37.50	61.50
35.25	62.25
36.75	60.75
32.25	60.75
45.00	60.75
10.50	36.00
36.00	60.00
7.50	36.00
36.00	58.50
35.25	63.75
36.75	58.50
31.50	60.75
36.00	60.75
36.00	61.50
39.75	60.00
32.25	64.50
12.00	23.25
37.50	63.00
33.00	62.25
37.50	64.50
35.25	62.25
12.00	35.25
35.25	61.50
12.00	36.75
36.75	62.25
33.00	61.50
36.00	61.50
35.25	63.00
33.00	58.50
33.75	60.75
32.25	62.25
33.00	60.75
36.00	60.75
34.50	63.00
36.75	64.50
36.75	60.00
12.00	41.25
41.25	60.75
37.50	63.00
32.25	59.25
12.00	36.00
36.00	63.75
32.25	62.25
33.75	60.75
33.75	61.50
33.00	61.50
33.00	58.50
36.75	61.50
35.25	57.75
41.25	62.25
37.50	63.00
33.75	58.50
32.25	63.00
36.75	63.75
36.75	61.50
33.00	61.50
36.00	62.25
41.25	62.25
33.00	59.25
37.50	63.00
36.75	63.00
36.00	60.00
35.25	59.25
37.50	64.50
35.25	60.75
11.25	38.25
38.25	60.75
11.25	31.50
31.50	57.00
38.25	63.75
33.00	61.50
32.25	63.75
11.25	33.75
33.75	61.50
32.25	60.00
37.50	67.50
32.25	61.50
57.75	63.00
38.25	60.75
33.00	61.50
38.25	61.50
38.25	61.50
35.25	62.25
32.25	59.25
32.25	60.00
32.25	58.50
32.25	60.75
34.50	60.75
32.25	59.25
59.25	63.75
32.25	61.50
11.25	33.00
33.00	58.50
33.75	59.25
35.25	60.75
35.25	63.00
36.00	62.25
33.00	60.75
11.25	39.75
39.75	59.25
39.75	63.00
34.50	63.00
35.25	63.00
35.25	63.00
32.25	61.50
35.25	60.00
35.25	61.50
32.25	62.25
34.50	61.50
37.50	63.75
35.25	59.25
36.75	63.75
41.25	63.00
32.25	60.75
36.00	64.50
36.00	61.50
39.75	60.75
