# Supplementary material for: Frequency doubling in the cyanobacterial circadian clock
Source: Mol Syst Biol. 2016 Dec 22;12(12):896. doi: 10.15252/msb.20167087 (PMC5199125; doi:10.15252/msb.20167087)
Supplement: Supplementary file 10 — Source Data for Figure 5 [file MSB-12-896-s008.zip › SDataFig5B.txt]

Peak#1_Time_(h)	Peak#2_Time_(h)
5.25	28.50
28.50	52.50
5.25	30.00
30.00	52.50
28.50	51.75
5.25	29.25
29.25	52.50
28.50	51.75
29.25	54.75
5.25	29.25
5.25	30.00
30.00	53.25
30.00	53.25
5.25	30.00
30.00	51.75
30.00	54.75
5.25	30.00
30.00	51.75
5.25	31.50
31.50	52.50
29.25	53.25
53.25	66.00
29.25	52.50
30.00	52.50
30.00	54.00
30.00	56.25
30.00	51.75
28.50	52.50
30.00	53.25
31.50	51.00
30.00	55.50
31.50	52.50
30.00	51.00
30.00	54.00
31.50	52.50
31.50	51.75
30.00	53.25
45.75	53.25
30.00	51.75
30.00	53.25
30.00	39.00
30.00	54.75
30.75	56.25
5.25	30.75
30.75	54.75
30.75	52.50
30.75	55.50
30.00	54.00
30.00	54.75
30.75	53.25
30.75	53.25
30.75	54.00
6.75	30.75
30.75	54.00
31.50	54.00
30.00	54.75
30.75	54.00
5.25	30.00
30.00	54.00
5.25	30.75
30.75	54.00
31.50	54.00
30.00	54.00
35.25	53.25
30.00	54.75
30.00	58.50
5.25	31.50
30.75	54.75
30.75	53.25
30.75	53.25
30.00	55.50
5.25	36.00
5.25	31.50
31.50	53.25
30.75	54.00
30.00	52.50
35.25	54.00
30.00	54.00
35.25	53.25
31.50	54.75
30.75	54.00
30.75	55.50
31.50	54.00
30.75	54.75
30.75	56.25
5.25	28.50
32.25	36.00
31.50	55.50
30.75	53.25
36.00	55.50
31.50	54.00
31.50	54.00
30.75	53.25
30.75	53.25
5.25	36.75
36.00	54.00
30.00	53.25
30.75	54.00
36.75	53.25
30.75	54.00
36.75	54.00
30.75	54.00
15.75	36.00
35.25	63.00
35.25	60.00
12.75	36.75
36.75	58.50
12.75	35.25
35.25	41.25
41.25	47.25
36.75	60.75
36.75	51.00
35.25	60.00
35.25	60.00
21.75	35.25
57.00	63.75
15.75	35.25
15.75	36.00
36.00	40.50
56.25	60.75
36.75	59.25
36.75	60.00
35.25	63.75
35.25	63.00
35.25	59.25
15.75	35.25
35.25	39.00
15.75	35.25
35.25	63.00
35.25	62.25
15.75	36.00
35.25	61.50
39.00	45.75
45.75	51.75
35.25	64.50
35.25	63.00
35.25	65.25
35.25	66.00
45.75	56.25
35.25	65.25
35.25	61.50
60.75	66.00
36.75	59.25
59.25	65.25
35.25	66.00
55.50	60.00
35.25	60.00
54.75	59.25
60.00	66.00
35.25	63.75
15.75	36.00
36.00	59.25
12.75	33.00
12.75	42.00
36.75	60.00
35.25	60.75
35.25	60.75
12.75	39.00
49.50	62.25
35.25	62.25
36.00	59.25
35.25	62.25
36.00	59.25
12.75	39.75
49.50	60.00
39.75	61.50
39.00	60.00
39.00	60.75
10.50	32.25
36.00	41.25
17.25	35.25
30.75	39.00
16.50	35.25
10.50	30.75
30.75	34.50
10.50	17.25
17.25	33.75
54.00	60.75
45.00	60.00
43.50	48.00
35.25	48.00
48.00	62.25
32.25	57.75
33.75	39.00
10.50	38.25
10.50	39.00
16.50	37.50
30.75	43.50
43.50	60.00
43.50	60.75
43.50	56.25
35.25	43.50
16.50	36.00
55.50	62.25
55.50	61.50
45.75	56.25
34.50	53.25
10.50	36.75
32.25	44.25
44.25	56.25
10.50	39.00
39.00	57.75
57.75	62.25
45.75	58.50
10.50	35.25
35.25	44.25
45.00	56.25
17.25	35.25
44.25	59.25
17.25	40.50
44.25	55.50
14.25	33.75
14.25	33.75
14.25	39.75
39.75	45.00
13.50	34.50
50.25	60.75
34.50	49.50
13.50	35.25
50.25	57.00
14.25	34.50
49.50	57.00
49.50	57.00
49.50	60.00
14.25	34.50
48.75	60.00
48.75	60.75
40.50	58.50
33.75	40.50
40.50	45.00
34.50	48.75
48.75	60.00
14.25	48.75
48.75	57.75
13.50	36.75
13.50	39.75
36.75	43.50
13.50	33.75
13.50	39.00
43.50	57.00
36.75	60.75
33.75	58.50
36.75	45.00
36.75	60.75
54.00	61.50
14.25	36.00
36.00	48.75
48.75	61.50
39.75	51.75
32.25	36.75
57.00	62.25
53.25	57.00
40.50	51.00
51.00	60.00
51.00	60.75
29.25	60.00
41.25	60.00
29.25	59.25
12.00	27.75
27.75	36.00
15.75	29.25
29.25	36.75
35.25	49.50
12.00	35.25
12.00	39.00
39.00	43.50
51.75	60.00
51.75	60.75
12.00	42.00
42.00	60.75
39.00	63.75
12.75	27.00
55.50	61.50
42.00	64.50
55.50	60.75
42.00	60.00
60.00	66.00
12.00	36.00
36.00	43.50
36.00	61.50
40.50	53.25
41.25	53.25
53.25	60.75
38.25	62.25
55.50	61.50
38.25	60.00
39.00	60.00
39.00	65.25
39.00	49.50
49.50	63.75
36.00	62.25
52.50	62.25
32.25	59.25
32.25	60.00
56.25	62.25
56.25	62.25
12.00	39.75
39.75	43.50
43.50	50.25
48.75	56.25
36.75	55.50
55.50	60.75
12.00	42.00
27.00	32.25
56.25	62.25
56.25	60.75
36.00	49.50
49.50	62.25
38.25	62.25
43.50	54.75
54.00	60.75
54.00	60.00
49.50	62.25
12.00	40.50
40.50	57.00
57.00	62.25
29.25	57.00
57.00	61.50
57.00	62.25
57.00	62.25
55.50	61.50
57.75	62.25
38.25	57.75
35.25	48.75
48.75	57.75
57.75	61.50
29.25	57.75
57.75	62.25
32.25	57.75
57.75	62.25
36.00	55.50
33.00	54.75
54.75	63.75
33.00	60.75
41.25	60.00
32.25	57.00
57.00	62.25
12.00	35.25
35.25	43.50
51.00	60.00
49.50	62.25
49.50	64.50
7.50	31.50
31.50	57.00
7.50	32.25
32.25	54.75
32.25	55.50
7.50	33.00
33.00	55.50
7.50	33.00
33.00	56.25
10.50	32.25
32.25	57.00
10.50	33.00
33.00	39.00
39.00	61.50
33.00	39.00
10.50	30.75
30.75	56.25
32.25	56.25
56.25	61.50
30.75	57.00
10.50	36.00
10.50	33.75
33.75	58.50
10.50	33.00
10.50	31.50
31.50	54.75
30.75	56.25
32.25	55.50
10.50	32.25
32.25	58.50
7.50	34.50
34.50	61.50
32.25	56.25
7.50	31.50
32.25	55.50
33.00	55.50
33.00	56.25
33.00	60.00
33.00	56.25
34.50	61.50
7.50	33.75
33.75	56.25
30.75	58.50
33.00	56.25
31.50	55.50
10.50	32.25
32.25	57.00
30.75	59.25
33.00	58.50
33.75	58.50
32.25	56.25
32.25	55.50
7.50	34.50
33.75	58.50
32.25	57.00
32.25	55.50
31.50	56.25
10.50	32.25
32.25	54.75
33.00	57.75
33.75	55.50
33.00	56.25
33.75	56.25
31.50	56.25
33.75	57.00
33.00	55.50
31.50	57.00
57.00	62.25
31.50	56.25
31.50	62.25
33.00	55.50
33.75	57.00
34.50	59.25
31.50	56.25
32.25	54.75
31.50	56.25
31.50	55.50
33.75	56.25
39.00	60.00
33.00	56.25
32.25	57.75
31.50	58.50
31.50	54.75
33.00	55.50
32.25	56.25
32.25	55.50
32.25	61.50
33.75	56.25
33.75	55.50
32.25	57.00
31.50	57.75
33.75	55.50
33.75	56.25
31.50	55.50
33.75	55.50
33.00	56.25
33.00	56.25
33.00	55.50
33.75	57.75
30.75	56.25
33.75	57.00
33.00	56.25
30.75	56.25
30.75	60.00
33.00	55.50
30.75	55.50
32.25	55.50
55.50	62.25
62.25	68.25
33.00	57.00
10.50	33.00
32.25	55.50
32.25	58.50
32.25	56.25
33.75	59.25
34.50	60.00
39.00	56.25
33.00	61.50
33.00	55.50
33.00	55.50
32.25	54.75
31.50	57.00
33.75	57.00
6.75	33.00
9.00	32.25
32.25	37.50
37.50	56.25
37.50	57.00
9.00	33.00
33.00	56.25
6.75	33.00
33.00	57.00
33.00	57.75
33.00	57.75
6.75	33.75
6.75	34.50
6.75	34.50
9.00	33.00
38.25	55.50
6.75	33.75
33.75	55.50
33.00	57.75
32.25	57.00
9.00	33.00
33.00	56.25
32.25	56.25
9.00	36.75
36.75	55.50
32.25	55.50
32.25	58.50
9.00	33.00
33.00	38.25
38.25	56.25
33.00	53.25
9.00	33.00
33.00	54.00
34.50	59.25
33.00	58.50
32.25	57.00
9.00	32.25
9.00	33.00
33.00	37.50
37.50	57.75
33.00	57.75
33.00	57.00
33.00	39.00
39.00	56.25
36.75	57.75
9.00	38.25
38.25	54.75
38.25	54.00
33.00	55.50
33.00	57.75
33.00	38.25
38.25	57.75
33.00	56.25
37.50	59.25
36.75	56.25
33.00	57.00
6.75	34.50
34.50	60.75
9.00	33.00
9.00	33.75
33.75	56.25
33.00	57.00
6.75	33.75
33.75	40.50
40.50	60.75
40.50	54.00
34.50	59.25
57.75	70.50
6.75	33.75
33.75	39.75
33.00	58.50
37.50	47.25
9.00	33.75
33.75	57.00
33.75	58.50
33.75	54.00
39.75	62.25
34.50	58.50
57.75	72.75
33.75	59.25
33.00	57.75
33.00	57.75
33.75	54.75
33.00	59.25
33.00	58.50
40.50	59.25
33.00	60.75
33.00	58.50
48.00	58.50
6.75	38.25
38.25	58.50
34.50	58.50
38.25	58.50
6.75	33.75
33.75	48.00
48.00	58.50
33.75	58.50
6.75	34.50
34.50	54.00
34.50	58.50
33.75	59.25
33.75	57.00
34.50	58.50
34.50	58.50
58.50	63.00
58.50	62.25
33.75	59.25
59.25	63.75
33.75	58.50
33.75	58.50
39.75	61.50
33.75	59.25
33.00	60.75
33.75	57.75
33.00	57.75
33.00	63.00
38.25	57.00
34.50	57.75
33.75	61.50
